# Supplementary material for: Antibacterial activity and mechanism of chelerythrine against Streptococcus agalactiae
Source: Front Vet Sci. 2024 Jun 14;11:1408376. doi: 10.3389/fvets.2024.1408376 (PMC11212505; doi:10.3389/fvets.2024.1408376)
Supplement: Supplementary file 1 [file Data_Sheet_1.ZIP]

Archive with 61 entries (54 files):
- Figure1-MIC/
- Figure1-MIC/MIC images/
- Figure1-MIC/MIC images/MIC images .jpg
- Figure1-MIC/screenshots of GraphPad Prism 8.0/
- Figure1-MIC/screenshots of GraphPad Prism 8.0/Time-The Bactericidal Activity Curve..jpg
- Figure1-MIC/The Bactericidal Activity Curve.pzfx.pzfx
- Figure1-MIC/Time-The Bactericidal Activity Curve.xlsx
- Figure2-SEM/
- Figure2-SEM/0×-1.jpg
- Figure2-SEM/0×-2.jpg
- Figure2-SEM/0×-3.jpg
- Figure2-SEM/2×-1.jpg
- Figure2-SEM/2×-2.jpg
- Figure2-SEM/2×-3.jpg
- Figure2-SEM/4×-1.jpg
- Figure2-SEM/4×-2.jpg
- Figure2-SEM/4×-3.jpg
- Figure2-SEM/8×-1.jpg
- Figure2-SEM/8×-2.jpg
- Figure2-SEM/8×-3.jpg
- Figure3-TEM/
- Figure3-TEM/0×.jpg
- Figure3-TEM/0×(1).jpg
- Figure3-TEM/0×(2).jpg
- Figure3-TEM/0×(3).jpg
- Figure3-TEM/2×.jpg
- Figure3-TEM/2×(1).jpg
- Figure3-TEM/2×(2).jpg
- Figure3-TEM/2×(3).jpg
- Figure3-TEM/4×.jpg
- Figure3-TEM/4×(1).jpg
- Figure3-TEM/4×(2).jpg
- Figure3-TEM/4×(3).jpg
- Figure3-TEM/8×.jpg
- Figure3-TEM/8×(1).jpg
- Figure3-TEM/8×(2).jpg
- Figure3-TEM/8×(3).jpg
- Figure4-AKP Activity/
- Figure4-AKP Activity/0h1-1.xlsx
- Figure4-AKP Activity/0h1-2.xlsx
- Figure4-AKP Activity/12h1-1.xlsx
- Figure4-AKP Activity/12h1-2.xlsx
- Figure4-AKP Activity/24h1-1.xlsx
- Figure4-AKP Activity/24h1-2.xlsx
- Figure4-AKP Activity/6h1-1.xlsx
- Figure4-AKP Activity/6h1-2.xlsx
- Figure4-AKP Activity/AKP.pzfx
- Figure4-AKP Activity/AKP.tif
- Figure4-AKP Activity/screenshots of GraphPad Prism 8.0/
- Figure4-AKP Activity/screenshots of GraphPad Prism 8.0/2way ANOVA of AKP.jpg
- Figure4-AKP Activity/screenshots of GraphPad Prism 8.0/AKP Data.jpg
- Figure4-AKP Activity/screenshots of GraphPad Prism 8.0/Multiple comparisons1-1.jpg
- Figure4-AKP Activity/screenshots of GraphPad Prism 8.0/Multiple comparisons1-10.jpg
- Figure4-AKP Activity/screenshots of GraphPad Prism 8.0/Multiple comparisons1-2.jpg
- Figure4-AKP Activity/screenshots of GraphPad Prism 8.0/Multiple comparisons1-3.jpg
- Figure4-AKP Activity/screenshots of GraphPad Prism 8.0/Multiple comparisons1-4.jpg
- Figure4-AKP Activity/screenshots of GraphPad Prism 8.0/Multiple comparisons1-5.jpg
- Figure4-AKP Activity/screenshots of GraphPad Prism 8.0/Multiple comparisons1-6.jpg
- Figure4-AKP Activity/screenshots of GraphPad Prism 8.0/Multiple comparisons1-7.jpg
- Figure4-AKP Activity/screenshots of GraphPad Prism 8.0/Multiple comparisons1-8.jpg
- Figure4-AKP Activity/screenshots of GraphPad Prism 8.0/Multiple comparisons1-9.jpg
