# Supplementary material for: Antibacterial activity and mechanism of chelerythrine against Streptococcus agalactiae
Source: Front Vet Sci. 2024 Jun 14;11:1408376. doi: 10.3389/fvets.2024.1408376 (PMC11212505; doi:10.3389/fvets.2024.1408376)
Supplement: Supplementary file 1 [file Data_Sheet_1.ZIP › Figure1-MIC/Time-The Bactericidal Activity Curve.xlsx]

## Sheet: Sheet1
	0 h	3 h	6 h	12 h	24 h
8×MIC	1.5×107	2.5×107	9×106	0	0
4×MIC	1.8×107	3.9×107	2.8×107	0	0
2×MIC	3.4×107	5×107	1.12×108	5.3×107	0
1×MIC	3.79×107	7.9×107	1.86×108	9×107	2.1×106
0×MIC	4.63×107	4.3×108	3.75×108	3.89×108	2.2×108
