# Supplementary material for: Antibacterial activity and mechanism of chelerythrine against Streptococcus agalactiae
Source: Front Vet Sci. 2024 Jun 14;11:1408376. doi: 10.3389/fvets.2024.1408376 (PMC11212505; doi:10.3389/fvets.2024.1408376)
Supplement: Supplementary file 1 [file Data_Sheet_1.ZIP › Figure4-AKP Activity/0h1-1.xlsx]

## Sheet: Absorbance 1_01
Test results
New program-0H.skax
2023/10/13 13:44:47
absorbance 1
wavelength: 520 nm
plate 1
light absorption value	1	2	3	4	5	6	7	8	9	10	11	12
A	0.053	0.053	0.0529	0.053
B	0.2248	0.2227	0.2221	0.2231
C	0.0633	0.0685	0.0635	0.0627
D	0.0566	0.0569	0.0549	0.0584
E	0.169	0.1307	0.1746	0.2503
F	0.1418	0.1553	0.1613	0.1831
G
H
sample	1	2	3	4	5	6	7	8	9	10	11	12
A	Blank 1	Blank 2	Blank 3	Blank 4
B	Standard 0001	Standard 0002	Standard 0003	Standard 0004
C	0MIC 0001	0MIC 0002	0MIC 0003	0MIC 0004
D	2MIC 0001	2MIC 0002	2MIC 0003	2MIC 0004
E	4MIC 0001	4MIC 0002	4MIC 0003	4MIC 0004
F	8MIC 0001	8MIC 0002	8MIC 0003	8MIC 0004
G
H
Autoloading range A1 - M28
