# Supplementary material for: Antibacterial activity and mechanism of chelerythrine against Streptococcus agalactiae
Source: Front Vet Sci. 2024 Jun 14;11:1408376. doi: 10.3389/fvets.2024.1408376 (PMC11212505; doi:10.3389/fvets.2024.1408376)
Supplement: Supplementary file 1 [file Data_Sheet_1.ZIP › Figure4-AKP Activity/0h1-2.xlsx]

## Sheet: Absorbance 1_01
Test results
New program-0H.skax
2023/10/13 13:44:47
absorbance 1
wavelength: 520 nm
plate 1
hole	Group	type	sample	Wavelength [Ex]	light absorption value	Time [seconds]
	Group 1	Blank	Blank	520	0.053	0
A02	Group 2	Blank	Blank	520	0.053	0.23
A03	Group 3	Blank	Blank	520	0.0529	0.47
A04	Group 4	Blank	Blank	520	0.053	0.7
B01	Group 5	standard	standard	520	0.2248	1.14
B02	Group 6	standard	standard	520	0.2227	1.38
B03	Group 7	standard	standard	520	0.2221	1.61
B04	Group 8	standard	standard	520	0.2231	1.84
C01	Group 9	uncharted	0MIC	520	0.0633	2.28
C02	Group 10	uncharted	0MIC	520	0.0685	2.52
C03	Group 11	uncharted	0MIC	520	0.0635	2.75
C04	Group 12	uncharted	0MIC	520	0.0627	2.99
D01	Group 13	uncharted	2MIC	520	0.0566	3.43
D02	Group 14	uncharted	2MIC	520	0.0569	3.66
D03	Group 15	uncharted	2MIC	520	0.0549	3.9
D04	Group 16	uncharted	2MIC	520	0.0584	4.13
E01	Group 17	uncharted	4MIC	520	0.169	4.57
E02	Group 18	uncharted	4MIC	520	0.1307	4.8
E03	Group 19	uncharted	4MIC	520	0.1746	5.04
E04	Group 20	uncharted	4MIC	520	0.2503	5.27
F01	Group 21	uncharted	8MIC	520	0.1418	5.71
F02	Group 22	uncharted	8MIC	520	0.1553	5.95
F03	Group 23	uncharted	8MIC	520	0.1613	6.18
F04	Group 24	uncharted	8MIC	520	0.1831	6.41
Autoloading range A1 - G35
