# Supplementary material for: Antibacterial activity and mechanism of chelerythrine against Streptococcus agalactiae
Source: Front Vet Sci. 2024 Jun 14;11:1408376. doi: 10.3389/fvets.2024.1408376 (PMC11212505; doi:10.3389/fvets.2024.1408376)
Supplement: Supplementary file 1 [file Data_Sheet_1.ZIP › Figure4-AKP Activity/12h1-1.xlsx]

## Sheet: Absorbance 1_01
Test results
New program-12H.skax
2023/10/13 13:51:43
absorbance 1
wavelength: 520 nm
plate 1
light absorption value	1	2	3	4	5	6	7	8	9	10	11	12
A					0.0518	0.0526	0.0526	0.0601
B					0.2227	0.2216	0.2217	0.2248
C					0.065	0.0624	0.0669	0.0645
D					0.0658	0.0685	0.0656	0.0618
E					0.1915	0.2009	0.1863	0.186
F					0.5449	0.5278	0.5164	0.4773
G
H
sample	1	2	3	4	5	6	7	8	9	10	11	12
A					blank	blank	blank	blank
B					standard	standard	standard	standard
C					0×MIC	0×MIC	0×MIC	0×MIC
D					2×MIC	2×MIC	2×MIC	2×MIC
E					4×MIC	4×MIC	4×MIC	4×MIC
F					8×MIC	8×MIC	8×MIC	8×MIC
G
H
Autoloading range A1 - M28
