# Supplementary material for: Antibacterial activity and mechanism of chelerythrine against Streptococcus agalactiae
Source: Front Vet Sci. 2024 Jun 14;11:1408376. doi: 10.3389/fvets.2024.1408376 (PMC11212505; doi:10.3389/fvets.2024.1408376)
Supplement: Supplementary file 1 [file Data_Sheet_1.ZIP › Figure4-AKP Activity/12h1-2.xlsx]

## Sheet: Absorbance 1_01
Test results
New program-12H.skax
2023/10/13 13:51:43
absorbance 1
wavelength: 520 nm
plate 1
hole	Group	type	sample	Wavelength [Ex]	light absorption value	Time [seconds]
A05	Group 1	blank	blank	520	0.0518	0
A06	Group 2	blank	blank	520	0.0526	0.23
A07	Group 3	blank	blank	520	0.0526	0.47
A08	Group 4	blank	blank	520	0.0601	0.7
B05	Group 5	standard	standard	520	0.2227	1.14
B06	Group 6	standard	standard	520	0.2216	1.38
B07	Group 7	standard	standard	520	0.2217	1.61
B08	Group 8	standard	standard	520	0.2248	1.85
C05	Group 9	uncharted	0×MIC	520	0.065	2.29
C06	Group 10	uncharted	0×MIC	520	0.0624	2.52
C07	Group 11	uncharted	0×MIC	520	0.0669	2.75
C08	Group 12	uncharted	0×MIC	520	0.0645	2.99
D05	Group 13	uncharted	2×MIC	520	0.0658	3.43
D06	Group 14	uncharted	2×MIC	520	0.0685	3.66
D07	Group 15	uncharted	2×MIC	520	0.0656	3.9
D08	Group 16	uncharted	2×MIC	520	0.0618	4.13
E05	Group 17	uncharted	4×MIC	520	0.1915	4.57
E06	Group 18	uncharted	4×MIC	520	0.2009	4.81
E07	Group 19	uncharted	4×MIC	520	0.1863	5.04
E08	Group 20	uncharted	4×MIC	520	0.186	5.27
F05	Group 21	uncharted	8×MIC	520	0.5449	5.71
F06	Group 22	uncharted	8×MIC	520	0.5278	5.95
F07	Group 23	uncharted	8×MIC	520	0.5164	6.18
F08	Group 24	uncharted	8×MIC	520	0.4773	6.42
Autoloading range A1 - G35
