# Supplementary material for: Antibacterial activity and mechanism of chelerythrine against Streptococcus agalactiae
Source: Front Vet Sci. 2024 Jun 14;11:1408376. doi: 10.3389/fvets.2024.1408376 (PMC11212505; doi:10.3389/fvets.2024.1408376)
Supplement: Supplementary file 1 [file Data_Sheet_1.ZIP › Figure4-AKP Activity/24h1-1.xlsx]

## Sheet: Absorbance 1_01
Test results
New program-24H.skax
2023/10/13 13:56:07
absorbance 1
wavelength: 520 nm
plate 1
light absorption value	1	2	3	4	5	6	7	8	9	10	11	12
A									0.0507	0.053	0.0521	0.0522
B									0.2237	0.2218	0.2215	0.2252
C									0.0665	0.065	0.0847	0.0488
D									0.1612	0.1674	0.1606	0.1769
E									0.1591	0.2123	0.1213	0.2093
F									0.5518	0.7131	0.6453	0.6088
G
H
sample	1	2	3	4	5	6	7	8	9	10	11	12
A									blank	blank	blank	blank
B									standard	standard	standard	standard
C									0×MIC	0×MIC	0×MIC	0×MIC
D									2×MIC	2×MIC	2×MIC	2×MIC
E									4×MIC	4×MIC	4×MIC	4×MIC
F									8×MIC	8×MIC	8×MIC	8×MIC
G
H
Autoloading range A1 - M28
