# Supplementary material for: Antibacterial activity and mechanism of chelerythrine against Streptococcus agalactiae
Source: Front Vet Sci. 2024 Jun 14;11:1408376. doi: 10.3389/fvets.2024.1408376 (PMC11212505; doi:10.3389/fvets.2024.1408376)
Supplement: Supplementary file 1 [file Data_Sheet_1.ZIP › Figure4-AKP Activity/24h1-2.xlsx]

## Sheet: Absorbance 1_01
Test results
New program-24H.skax
absorbance 1
wavelength: 520 nm
plate 1
hole	Group	type	sample	Wavelength [Ex]	light absorption value	Time [seconds]
A09	Group 1	Blank	Blank	520	0.0507	0
A10	Group 2	Blank	Blank	520	0.053	0.23
A11	Group 3	Blank	Blank	520	0.0521	0.47
A12	Group 4	Blank	Blank	520	0.0522	0.7
B09	Group 5	standard	standard	520	0.2237	1.14
B10	Group 6	standard	standard	520	0.2218	1.38
B11	Group 7	standard	standard	520	0.2215	1.61
B12	Group 8	standard	standard	520	0.2252	1.84
C09	Group 9	uncharted	0MIC	520	0.0665	2.28
C10	Group 10	uncharted	0MIC	520	0.065	2.52
C11	Group 11	uncharted	0MIC	520	0.0847	2.75
C12	Group 12	uncharted	0MIC	520	0.0488	2.99
D09	Group 13	uncharted	2MIC	520	0.1612	3.43
D10	Group 14	uncharted	2MIC	520	0.1674	3.66
D11	Group 15	uncharted	2MIC	520	0.1606	3.9
D12	Group 16	uncharted	2MIC	520	0.1769	4.13
E09	Group 17	uncharted	4MIC	520	0.1591	4.57
E10	Group 18	uncharted	4MIC	520	0.2123	4.8
E11	Group 19	uncharted	4MIC	520	0.1213	5.04
E12	Group 20	uncharted	4MIC	520	0.2093	5.27
F09	Group 21	uncharted	8MIC	520	0.5518	5.71
F10	Group 22	uncharted	8MIC	520	0.7131	5.95
F11	Group 23	uncharted	8MIC	520	0.6453	6.18
F12	Group 24	uncharted	8MIC	520	0.6088	6.41
Autoloading range A1 - G35
