# Supplementary material for: Antibacterial activity and mechanism of chelerythrine against Streptococcus agalactiae
Source: Front Vet Sci. 2024 Jun 14;11:1408376. doi: 10.3389/fvets.2024.1408376 (PMC11212505; doi:10.3389/fvets.2024.1408376)
Supplement: Supplementary file 1 [file Data_Sheet_1.ZIP › Figure4-AKP Activity/6h1-1.xlsx]

## Sheet: Absorbance 1_01
Test results
New program-6H.skax
2023/10/10 19:20:27
absorbance 1
wavelength: 520 nm
plate 1
light absorption value	1	2	3	4	5	6	7	8	9	10	11	12
A	0.0533	0.0555	0.0535	0.0537
B	0.2104	0.2232	0.2241	0.2231
C	0.0615	0.0617	0.0621	0.0605
D	0.0646	0.0647	0.062	0.0653
E
F	0.1619	0.1974	0.2042	0.1841
G	0.5482	0.398	0.4344	0.5008
H
sample	1	2	3	4	5	6	7	8	9	10	11	12
A	blank	blank	blank	blank
B	standard	standard	standard	standard
C	0×MIC	0×MIC	0×MIC	0×MIC
D	2×MIC	2×MIC	2×MIC	2×MIC
E
F	4×MIC	4×MIC	4×MIC	4×MIC
G	8×MIC	8×MIC	8×MIC	8×MIC
H
Autoloading range A1 - M28
