# Supplementary material for: Antibacterial activity and mechanism of chelerythrine against Streptococcus agalactiae
Source: Front Vet Sci. 2024 Jun 14;11:1408376. doi: 10.3389/fvets.2024.1408376 (PMC11212505; doi:10.3389/fvets.2024.1408376)
Supplement: Supplementary file 1 [file Data_Sheet_1.ZIP › Figure4-AKP Activity/6h1-2.xlsx]

## Sheet: Absorbance 1_01
Test results
New program-6H.skax
2023/10/10 19:20:27
absorbance 1
wavelength: 520 nm
plate 1
hole	Group	type	sample	Wavelength [Ex]	light absorption value	Time [seconds]
A01	Group 1	uncharted	blank	520	0.0533	0
A02	Group 2	uncharted	blank	520	0.0555	0.23
A03	Group 3	uncharted	blank	520	0.0535	0.47
A04	Group 4	uncharted	blank	520	0.0537	0.7
B01	Group 5	uncharted	standard	520	0.2104	1.14
B02	Group 6	uncharted	standard	520	0.2232	1.38
B03	Group 7	uncharted	standard	520	0.2241	1.61
B04	Group 8	uncharted	standard	520	0.2231	1.85
C01	Group 9	uncharted	0×MIC	520	0.0615	2.29
C02	Group 10	uncharted	0×MIC	520	0.0617	2.52
C03	Group 11	uncharted	0×MIC	520	0.0621	2.75
C04	Group 12	uncharted	0×MIC	520	0.0605	2.99
D01	Group 13	uncharted	2×MIC	520	0.0646	3.43
D02	Group 14	uncharted	2×MIC	520	0.0647	3.66
D03	Group 15	uncharted	2×MIC	520	0.062	3.9
D04	Group 16	uncharted	2×MIC	520	0.0653	4.13
F01	组 1	uncharted	4×MIC	520	0.1619	5.71
F02	组 1	uncharted	4×MIC	520	0.1974	5.95
F03	组 1	uncharted	4×MIC	520	0.2042	6.18
F04	组 1	uncharted	4×MIC	520	0.1841	6.42
G01	组 1	uncharted	8×MIC	520	0.5482	6.86
G02	组 1	uncharted	8×MIC	520	0.398	7.09
G03	组 1	uncharted	8×MIC	520	0.4344	7.32
G04	组 1	uncharted	8×MIC	520	0.5008	7.56
Autoloading range A1 - G39
