# Supplementary material for: Antibacterial activity and mechanism of chelerythrine against Streptococcus agalactiae
Source: Front Vet Sci. 2024 Jun 14;11:1408376. doi: 10.3389/fvets.2024.1408376 (PMC11212505; doi:10.3389/fvets.2024.1408376)
Supplement: Supplementary file 2 [file Data_Sheet_2.ZIP]

Archive with 53 entries (36 files):
- Figure6-FDA(1).zip
- Figure5-ATP  Activity.zip
- Figure7-ROS/screenshots of GraphPad Prism 8.0/ROS fluorescence intensity Data/2 way ANOVN-1.png
- Figure7-ROS/screenshots of GraphPad Prism 8.0/ROS fluorescence intensity Data/2 way ANOVN-2.png
- Figure7-ROS/screenshots of GraphPad Prism 8.0/ROS fluorescence intensity Data/ROS.png
- Figure7-ROS/screenshots of GraphPad Prism 8.0/ROS fluorescence intensity Data/
- Figure8-qRT-PCR/screenshots of GraphPad Prism 8.0/qp/sip/t test.png
- Figure8-qRT-PCR/screenshots of GraphPad Prism 8.0/qp/sip/sip.png
- Figure8-qRT-PCR/screenshots of GraphPad Prism 8.0/qp/sip/
- Figure8-qRT-PCR/screenshots of GraphPad Prism 8.0/qp/hylB/t test.png
- Figure8-qRT-PCR/screenshots of GraphPad Prism 8.0/qp/hylB/HylB.png
- Figure8-qRT-PCR/screenshots of GraphPad Prism 8.0/qp/hylB/
- Figure8-qRT-PCR/screenshots of GraphPad Prism 8.0/qp/fbsB/t test.png
- Figure8-qRT-PCR/screenshots of GraphPad Prism 8.0/qp/fbsB/fbsB.png
- Figure8-qRT-PCR/screenshots of GraphPad Prism 8.0/qp/fbsB/
- Figure8-qRT-PCR/screenshots of GraphPad Prism 8.0/qp/fbsA/t test.png
- Figure8-qRT-PCR/screenshots of GraphPad Prism 8.0/qp/fbsA/fbsA.png
- Figure8-qRT-PCR/screenshots of GraphPad Prism 8.0/qp/fbsA/
- Figure8-qRT-PCR/screenshots of GraphPad Prism 8.0/qp/cpsE/t test.png
- Figure8-qRT-PCR/screenshots of GraphPad Prism 8.0/qp/cpsE/cspE.png
- Figure8-qRT-PCR/screenshots of GraphPad Prism 8.0/qp/cpsE/
- Figure8-qRT-PCR/screenshots of GraphPad Prism 8.0/qp/cpsA/t test.png
- Figure8-qRT-PCR/screenshots of GraphPad Prism 8.0/qp/cpsA/cpsA.png
- Figure8-qRT-PCR/screenshots of GraphPad Prism 8.0/qp/cpsA/
- Figure8-qRT-PCR/screenshots of GraphPad Prism 8.0/qp/all genes/raw data.png
- Figure8-qRT-PCR/screenshots of GraphPad Prism 8.0/qp/all genes/Multiple t test.png
- Figure8-qRT-PCR/screenshots of GraphPad Prism 8.0/qp/all genes/
- Figure8-qRT-PCR/screenshots of GraphPad Prism 8.0/qp/PI-2b/t test.png
- Figure8-qRT-PCR/screenshots of GraphPad Prism 8.0/qp/PI-2b/PI-2b.png
- Figure8-qRT-PCR/screenshots of GraphPad Prism 8.0/qp/PI-2b/
- Figure8-qRT-PCR/screenshots of GraphPad Prism 8.0/qp/CAMP/t test.png
- Figure8-qRT-PCR/screenshots of GraphPad Prism 8.0/qp/CAMP/CAMP.png
- Figure8-qRT-PCR/screenshots of GraphPad Prism 8.0/qp/CAMP/
- Figure8-qRT-PCR/screenshots of GraphPad Prism 8.0/qp/
- Figure7-ROS/
- Figure7-ROS/fluorescence intensity/
- Figure7-ROS/fluorescence intensity/ROS-20 (2).xlsx
- Figure7-ROS/fluorescence intensity/ROS-20(1).xlsx
- Figure7-ROS/fluorescence intensity/ROS-40 (2).xlsx
- Figure7-ROS/fluorescence intensity/ROS-40(1).xlsx
- Figure7-ROS/fluorescence intensity/ROS-60 (2).xlsx
- Figure7-ROS/fluorescence intensity/ROS-60(1).xlsx
- Figure7-ROS/fluorescence spectrum/
- Figure7-ROS/fluorescence spectrum/ROS-20min.xlsx
- Figure7-ROS/fluorescence spectrum/ROS-40min.xlsx
- Figure7-ROS/fluorescence spectrum/ROS-60min.xlsx
- Figure7-ROS/ROS荧光光谱.opju
- Figure7-ROS/ROS荧光强度.pzfx
- Figure7-ROS/screenshots of GraphPad Prism 8.0/
- Figure8-qRT-PCR/
- Figure8-qRT-PCR/qp.pzf
- Figure8-qRT-PCR/qRT-PCR.xls
- Figure8-qRT-PCR/screenshots of GraphPad Prism 8.0/
