# Supplementary material for: Antibacterial activity and mechanism of chelerythrine against Streptococcus agalactiae
Source: Front Vet Sci. 2024 Jun 14;11:1408376. doi: 10.3389/fvets.2024.1408376 (PMC11212505; doi:10.3389/fvets.2024.1408376)
Supplement: Supplementary file 2 [file Data_Sheet_2.ZIP › Figure7-ROS/fluorescence intensity/ROS-20 (2).xlsx]

## Sheet: Fluorescent 1_01
Test results
ros-20.skax
2023/9/13 12:43:39
Fluorescent 1
Ex 488 nm, Em 525 nm
Plate 1
hole	group	type	sample	Wavelength [Ex]	Wavelength [Ex]	RFU	time [s]
A01	group1	Blank 0001	Blank 0001	488	525	0.07499	0
A02	group1	Blank 0002	Blank 0002	488	525	0.06255	0.25
A03	group1	Blank 0003	Blank 0003	488	525	0.07144	0.49
A04	group1	Blank 0004	Blank 0004	488	525	0.07444	0.74
B04	group1	0×MIC	0×MIC	488	525	0.1918	1.47
B03	group1	0×MIC	0×MIC	488	525	0.1735	1.72
B02	group1	0×MIC	0×MIC	488	525	0.1488	1.96
B01	group1	0×MIC	0×MIC	488	525	0.1558	2.2
C01	group1	2×MIC	2×MIC	488	525	8.051	2.45
C02	group1	2×MIC	2×MIC	488	525	8.466	2.69
C03	group1	2×MIC	2×MIC	488	525	8.003	2.94
C04	group1	2×MIC	2×MIC	488	525	8.429	3.18
D04	group1	4×MIC	4×MIC	488	525	8.561	3.92
D03	group1	4×MIC	4×MIC	488	525	8.568	4.5
D02	group1	4×MIC	4×MIC	488	525	8.499	4.74
D01	group1	4×MIC	4×MIC	488	525	8.555	4.99
E01	group1	8×MIC	8×MIC	488	525	8.359	5.23
E02	group1	8×MIC	8×MIC	488	525	8.251	5.48
E03	group1	8×MIC	8×MIC	488	525	8.428	5.72
E04	group1	8×MIC	8×MIC	488	525	8.429	5.97
Autoloading range A1 - H36
