# Supplementary material for: Antibacterial activity and mechanism of chelerythrine against Streptococcus agalactiae
Source: Front Vet Sci. 2024 Jun 14;11:1408376. doi: 10.3389/fvets.2024.1408376 (PMC11212505; doi:10.3389/fvets.2024.1408376)
Supplement: Supplementary file 2 [file Data_Sheet_2.ZIP › Figure7-ROS/fluorescence intensity/ROS-20(1).xlsx]

## Sheet: Fluorescent 1_01
Test results
ros-20.skax
2023/9/13 12:43:39
Fluorescent 1
Ex 488 nm, Em 525 nm
Plate 1
RFU	1	2	3	4	5	6	7	8	9	10	11	12
A	0.07499	0.06255	0.07144	0.07444
B	0.1558	0.1488	0.1735	0.1918
C	8.051	8.466	8.003	8.429
D	8.555	8.499	8.568	8.561
E	8.359	8.251	8.428	8.429
F
G
H
sample	1	2	3	4	5	6	7	8	9	10	11	12
A	Blank 0001	Blank 0002	Blank 0003	Blank 0004
B	0×MIC 0001	0×MIC 0002	0×MIC 0003	0×MIC 0004
C	2×MIC 0001	2×MIC 0002	2×MIC 0003	2×MIC 0004
D	4×MIC 0001	4×MIC 0002	4×MIC 0003	4×MIC 0004
E	8×MIC 0001	8×MIC 0002	8×MIC 0003	8×MIC 0004
F
G
H
Autoloading range A1 - M28
