# Supplementary material for: Antibacterial activity and mechanism of chelerythrine against Streptococcus agalactiae
Source: Front Vet Sci. 2024 Jun 14;11:1408376. doi: 10.3389/fvets.2024.1408376 (PMC11212505; doi:10.3389/fvets.2024.1408376)
Supplement: Supplementary file 2 [file Data_Sheet_2.ZIP › Figure7-ROS/fluorescence intensity/ROS-40 (2).xlsx]

## Sheet: Fluorescent 1_01
Test results
ros-2-40min.skax
2023/9/6 17:13:17
Fluorescent 1
Ex 488 nm, Em 525 nm
Plate 1
hole	group	type	sample	Wavelength [Ex]	Wavelength [Ex]	RFU	time [s]
A05	group1	uncharted	0×MIC	488	525	0.2396	0
A06	group1	uncharted	0×MIC	488	525	0.2596	0.25
A07	group1	uncharted	0×MIC	488	525	0.2634	0.49
A08	group1	uncharted	0×MIC	488	525	0.2569	0.74
B08	group1	uncharted	2×MIC	488	525	8.943	0.98
B07	group1	uncharted	2×MIC	488	525	9.24	1.53
B06	group1	uncharted	2×MIC	488	525	8.997	1.78
B05	group1	uncharted	2×MIC	488	525	9.225	2.02
C05	group1	uncharted	4×MIC	488	525	8.537	2.27
C06	group1	uncharted	4×MIC	488	525	8.555	2.51
C07	group1	uncharted	4×MIC	488	525	8.665	2.76
C08	group1	uncharted	4×MIC	488	525	8.555	3
D08	group1	uncharted	8×MIC	488	525	7.526	3.24
D07	group1	uncharted	8×MIC	488	525	8.654	3.49
D06	group1	uncharted	8×MIC	488	525	8.691	3.73
D05	group1	uncharted	8×MIC	488	525	8.658	3.98
Autoloading range A1 - H27
