# Supplementary material for: Antibacterial activity and mechanism of chelerythrine against Streptococcus agalactiae
Source: Front Vet Sci. 2024 Jun 14;11:1408376. doi: 10.3389/fvets.2024.1408376 (PMC11212505; doi:10.3389/fvets.2024.1408376)
Supplement: Supplementary file 2 [file Data_Sheet_2.ZIP › Figure7-ROS/fluorescence intensity/ROS-60 (2).xlsx]

## Sheet: Fluorescent 1_01
Test results
ros-2-60.skax
2023/9/6 17:34:57
Fluorescent 1
Ex 488 nm, Em 525 nm
Plate 1
hole	group	type	sample	Wavelength [Ex]	Wavelength [Ex]	RFU	time [s]
A07	group1	uncharted	0×MIC	488	525	0.3788	0
A08	group2	uncharted	0×MIC	488	525	0.3856	0.24
A09	group3	uncharted	0×MIC	488	525	0.3335	0.49
A10	group4	uncharted	0×MIC	488	525	0.3697	0.73
B10	group5	uncharted	2×MIC	488	525	8.351	0.98
B09	group6	uncharted	2×MIC	488	525	8.744	1.22
B08	group7	uncharted	2×MIC	488	525	8.559	1.46
B07	group8	uncharted	2×MIC	488	525	8.953	2.04
C07	group9	uncharted	4×MIC	488	525	8.523	2.28
C08	group10	uncharted	4×MIC	488	525	8.066	2.53
C09	group11	uncharted	4×MIC	488	525	8.207	2.77
C10	group12	uncharted	4×MIC	488	525	8.181	3.02
D10	group13	uncharted	8×MIC	488	525	8.32	3.26
D09	group14	uncharted	8×MIC	488	525	8.337	3.51
D08	group15	uncharted	8×MIC	488	525	7.383	3.75
D07	group16	uncharted	8×MIC	488	525	8.426	3.99
Autoloading range A1 - H27
