# Supplementary material for: Antibacterial activity and mechanism of chelerythrine against Streptococcus agalactiae
Source: Front Vet Sci. 2024 Jun 14;11:1408376. doi: 10.3389/fvets.2024.1408376 (PMC11212505; doi:10.3389/fvets.2024.1408376)
Supplement: Supplementary file 2 [file Data_Sheet_2.ZIP › Figure7-ROS/fluorescence intensity/ROS-60(1).xlsx]

## Sheet: Fluorescent 1_01
Test results
ros-2-60.skax
2023/9/6 17:34:57
Fluorescent 1
Ex 488 nm, Em 525 nm
Plate 1
RFU	1	2	3	4	5	6	7	8	9	10	11	12
A							0.3788	0.3856	0.3335	0.3697
B							8.953	8.559	8.744	8.351
C							8.523	8.066	8.207	8.181
D							8.426	7.383	8.337	8.32
E
F
G
H
sample	1	2	3	4	5	6	7	8	9	10	11	12
A							0×MIC 0001	0×MIC 0002	0×MIC 0003	0×MIC 0004
B							2×MIC 0001	2×MIC 0002	2×MIC 0003	2×MIC 0004
C							4×MIC 0001	4×MIC 0002	4×MIC 0003	4×MIC 0004
D							8×MIC 0001	8×MIC 0002	8×MIC 0003	8×MIC 0004
E
F
G
H
Autoloading range A1 - M28
