# Supplementary material for: Antibacterial activity and mechanism of chelerythrine against Streptococcus agalactiae
Source: Front Vet Sci. 2024 Jun 14;11:1408376. doi: 10.3389/fvets.2024.1408376 (PMC11212505; doi:10.3389/fvets.2024.1408376)
Supplement: Supplementary file 2 [file Data_Sheet_2.ZIP › Figure7-ROS/fluorescence spectrum/ROS-20min.xlsx]

## Sheet: Fluorescence spectra 1_01
Test results
ros-20-3.skax
2023/9/13 12:52:03
Fluorescence spectra 1
Em 450-550 nm，Ex 525 nm
Plate 1
	0×MIC	0×MIC	0×MIC	0×MIC	2×MIC	2×MIC	2×MIC	2×MIC	4×MIC	4×MIC	4×MIC	4×MIC	8×MIC	8×MIC	8×MIC	8×MIC
wavelength	uncharted0001 (B01)	uncharted0002 (B02)	uncharted0003 (B03)	uncharted0004 (B04)	uncharted0005 (C01)	uncharted0006 (C02)	uncharted0007 (C03)	uncharted0008 (C04)	uncharted0009 (D01)	uncharted0010 (D02)	uncharted0011 (D03)	uncharted0012 (D04)	uncharted0013 (E01)	uncharted0014 (E02)	uncharted0015 (E03)	uncharted0016 (E04)
450	0.0008359	0.003919	0.01027	0.0301	0.000984	0.01122	0.0008801	-0.006155	0.03651	0.02137	0.02249	0.002458	0.01099	-0.005239	-0.002497	0.007083
451	0.00812	0.007141	0.02745	-0.009191	0.003833	0.0004995	-0.00245	0.02997	0.01678	-0.004757	-0.0007513	0.003181	0.005881	-0.01013	0.006128	0.002581
452	0.01843	0.008894	0.0166	-0.002385	0.001662	-0.005573	-0.003505	-0.00425	0.00432	0.01766	-0.03743	-0.001928	-0.003884	-0.001753	0.0002447	0.0002151
453	-0.003032	0.03346	-0.01928	0.02645	0.03174	0.001065	-0.004799	0.02169	0.01684	-0.002064	-0.001915	-0.001719	-0.01983	-0.02776	0.01562	0.03236
454	0.0308	0.02608	0.005372	-0.009746	0.03498	-0.009172	-0.008512	0.00612	-0.001841	0.02594	-0.002405	-0.007245	-0.004368	-0.01211	0.06777	-0.008735
455	0.01592	-0.01281	-0.0002782	0.001961	-0.01166	0.03152	0.005388	-0.004031	0.01927	0.003808	-0.02586	0.01841	0.02898	0.001025	0.03164	0.05316
456	0.004684	-0.001521	0.02854	0.004497	-0.001053	0.03414	0.01471	0.08085	-0.04837	-0.004478	0.01267	0.02302	-0.006918	0.004981	0.03174	0.03144
457	0.07866	0.04479	0.0319	-0.002819	0.02243	0.02424	0.02842	0.03183	0.02594	-0.0002213	-0.002432	-0.01473	0.0304	0.02964	0.02688	-0.00174
458	0.0175	0.04636	0.03346	-0.005311	0.02166	0.008516	0.08756	0.0009209	0.04072	0.004511	0.02324	-0.001907	-0.004027	0.05221	0.03823	0.03085
459	0.02101	0.01917	-0.003954	0.04726	0.007292	0.02492	-0.005671	0.02577	0.00483	0.01211	-0.008687	-0.003454	-0.0106	-0.004866	0.01003	0.007083
460	0.1074	0.007486	-0.003514	-0.01941	-0.006455	0.007734	0.03929	0.08434	0.01183	-0.003829	-0.0201	-0.00474	0.04364	0.02014	0.0128	-0.02567
461	0.1326	0.06792	0.08079	0.008096	0.0229	0.0602	0.005145	0.0394	0.007065	-0.0006891	0.03999	0.007435	0.1002	0.05251	-0.005213	-0.03158
462	0.04159	0.09623	0.05289	0.001551	0.08805	0.04394	0.05192	-0.02561	0.01136	0.04365	0.02578	-0.01928	0.003163	0.003114	-0.02829	-0.002181
463	0.03556	0.03624	0.1046	-0.02145	0.03007	0.01714	0.009586	0.02408	-0.006938	0.003318	-0.002164	0.07874	0.008593	0.07993	0.04627	0.03604
464	0.1518	0.01898	0.01594	0.02851	0.0883	0.02205	0.08887	0.02863	0.05222	0.07216	0.0149	0.03583	0.03788	0.02765	0.01769	0.01322
465	0.06821	0.05749	0.07941	0.02845	0.105	0.01684	0.09961	0.1167	0.08468	0.05351	0.08506	0.03106	0.07039	0.08819	0.02098	0.05841
466	-0.007305	0.05913	0.04702	0.05164	0.09581	-0.04349	0.05421	0.1317	0.09685	0.02853	0.1189	0.04799	0.02255	0.08333	0.03402	0.09134
467	0.09981	0.1093	0.08101	0.02832	0.1829	0.08924	0.1047	0.07128	0.09002	0.08541	0.1536	0.0007395	0.02294	0.1198	0.05607	0.01536
468	0.1093	0.02278	0.07503	0.04057	0.17	0.06857	0.08332	0.02179	0.1878	0.05934	0.07169	0.02949	0.1573	0.004892	0.08423	0.04932
469	0.05491	0.04779	0.09352	0.09076	0.1417	0.07837	0.02368	0.02149	0.1342	0.0972	0.03166	0.1611	0.02951	0.06365	0.09163	0.1549
470	0.05348	0.1436	0.05024	0.02129	0.1094	0.07226	0.1572	0.1168	0.05842	0.08308	0.1152	0.009704	0.1035	-0.03101	0.1275	0.06854
471	0.2522	0.03355	0.05004	0.08743	0.1829	0.05121	0.04476	0.09482	0.1132	0.1714	0.1393	0.06527	0.1528	0.05818	0.00127	0.05947
472	0.07288	0.03302	0.08453	-0.002683	0.07531	-0.001172	0.06339	0.1792	0.06562	0.0598	0.1038	0.1154	0.05503	0.06175	0.09767	0.02711
473	0.06849	0.01731	0.05277	0.00638	0.04107	0.04857	0.07406	0.08539	0.03651	0.06091	0.1311	0.1499	0.1718	0.09556	0.1515	0.09415
474	0.0441	0.005601	0.01381	-0.03126	0.0515	0.02778	0.128	0.1366	0.09441	0.03167	0.02402	0.01517	0.08375	0.1019	0.09971	0.04012
475	0.02098	0.0291	0.06227	0.03617	0.0828	0.04161	0.1636	0.02901	0.08791	0.07352	0.04269	0.06246	0.03441	0.05357	0.02637	0.01952
476	0.07443	0.0545	0.0183	0.02246	-0.001083	0.01659	0.01359	0.04607	0.005788	0.01399	-0.0006457	0.1101	0.0034	0.05655	0.06439	0.05239
477	-0.001585	0.05209	0.06892	0.001622	0.04871	0.09439	0.04743	0.03947	0.07991	0.05175	0.02167	0.0429	0.01936	0.01239	0.07874	0.03712
478	0.0732	-0.02049	-0.006804	0.02883	0.02406	0.001069	0.03749	0.02435	0.05556	0.005085	0.04343	-0.000263	0.0507	0.07036	0.03467	0.007875
479	0.1074	0.017	0.03621	0.01398	0.02118	-0.002815	0.06287	-0.02038	0.04223	0.05941	0.009801	0.04045	0.02399	0.02614	-0.001147	-0.003176
480	0.02506	0.01952	0.06364	0.01709	0.05196	0.054	0.05214	0.0181	0.03455	0.041	0.04737	0.005178	0.008652	0.02429	0.00143	-0.02316
481	-0.002336	0.02186	0.0122	-0.004191	0.01364	0.01185	0.08049	0.03941	0.03284	0.02184	0.004029	0.0262	0.01342	-0.008938	0.03073	0.009141
482	0.02645	0.01627	-0.006704	-0.007329	0.01537	0.09342	0.01017	0.01605	0.05234	-0.003205	0.02738	0.01602	0.02421	0.02015	0.03025	0.004034
483	0.02714	-0.06029	0.01525	0.03652	0.09809	-0.03147	0.002176	0.05077	-0.00461	-0.009765	3.295e-05	0.02315	0.01384	0.007267	0.07161	0.02212
484	0.004162	-0.002438	-0.0001204	-0.002653	0.001504	0.02248	0.008592	-0.001991	0.006833	0.0394	0.01616	0.003309	0.1024	0.001199	0.008718	0.01474
485	-0.003798	0.004744	-0.002798	0.009491	0.03504	0.01035	0.03318	-0.0232	0.05714	0.008722	0.006814	-0.007439	0.001331	0.04237	-0.02009	0.01356
486	0.01783	-0.003164	0.01108	0.00435	0.01294	0.000384	0.1899	0.07318	0.02868	0.04395	0.006396	0.04798	0.02232	0.008018	-0.03343	0.04961
487	-0.00466	0.009589	0.05679	0.01541	0.05527	0.01449	-0.00581	-0.008668	0.0895	0.02535	0.003567	0.08901	0.003072	0.07282	0.07117	0.04868
488	0.006795	-0.001894	-0.004544	-0.00332	0.02534	0.08806	0.02299	0.0204	0.02538	0.008459	0.01793	0.03717	0.01603	0.03965	-0.006472	0.06288
489	0.001995	0.01417	0.04012	-0.003803	0.06037	0.01581	0.01013	0.03236	0.05955	0.002187	0.04612	0.01678	0.02428	0.01752	0.01702	-0.00792
490	0.02863	0.001214	0.002061	0.001951	0.05479	0.02389	0.02868	0.07938	0.02202	0.03751	0.04753	0.001192	0.007891	0.0776	0.04539	0.05985
491	0.005312	-0.001292	0.001971	0.004958	0.0248	0.02544	0.02509	0.02309	0.078	0.0133	0.06341	0.03739	0.125	0.1228	0.07869	0.009902
492	-0.007903	0.0003839	0.02154	0.002541	0.1072	-0.003048	0.06742	0.02887	0.007488	0.02225	0.06662	0.06343	0.05638	0.04867	0.08537	0.05893
493	0.02818	0.0001105	0.007236	0.02067	0.01008	0.01732	-0.01097	0.04904	0.1257	0.0695	0.09219	0.02098	0.07564	0.04937	0.1085	0.0508
494	-0.01187	0.0234	-0.00249	0.01753	0.03565	0.1155	0.08016	0.09586	0.03238	0.1139	0.1964	0.07603	0.1061	0.06855	0.1131	0.1443
495	0.01925	0.00427	-0.002079	-0.003161	0.07643	0.115	0.09321	0.04818	0.0505	0.03682	0.08407	0.06844	0.04345	0.1642	0.09041	0.07323
496	0.032	0.02901	0.0194	0.01263	0.08059	0.05871	0.09043	0.06667	0.05765	0.01157	0.04157	0.0798	0.07054	0.09951	0.1371	0.1538
497	0.02563	0.01409	-0.0026	0.006189	0.03072	0.07875	0.1062	0.05884	0.06244	0.1337	0.06743	0.08907	0.1025	0.3084	0.07293	0.04226
498	0.01942	0.0006723	-0.002663	0.02519	0.1111	0.1639	0.1083	0.1115	0.1673	0.2572	0.08766	0.1595	0.06819	0.2011	0.1447	0.2143
499	0.03425	-0.001853	0.05898	0.001663	0.09494	0.02609	0.1101	0.02987	0.1426	0.1822	0.1107	0.1396	0.2848	0.2341	0.2112	0.1294
500	0.0367	0.01359	0.002479	0.02699	0.2296	0.1991	0.1048	0.2128	0.04341	0.1812	0.1198	0.1163	0.1395	0.1651	0.1518	0.1158
501	0.0005227	-0.02993	0.003043	0.01473	0.1182	0.2201	0.1352	0.1252	0.1768	0.1772	0.1442	0.1741	0.3026	0.2402	0.2622	0.2098
502	0.03029	-0.01809	0.0489	0.04069	0.1625	0.0808	0.1427	0.1483	0.216	0.1169	0.2343	0.1312	0.2648	0.2041	0.2835	0.2595
503	0.05999	0.06047	0.06778	0.03106	0.137	0.2424	0.1015	0.2264	0.196	0.3748	0.1773	0.3985	0.2311	0.3095	0.2768	0.2236
504	0.09042	0.1202	0.1535	0.0828	0.1445	0.2483	0.1569	0.3191	0.2519	0.2884	0.2769	0.2767	0.2934	0.4517	0.557	0.3981
505	0.625	0.5897	0.6248	0.4273	0.4871	0.3676	0.6858	0.3672	0.4225	0.6015	0.3635	0.3033	0.7412	0.6468	0.4662	0.4239
506	1.912	2.04	2.319	1.901	2.194	1.108	2.221	1.292	1.811	1.189	0.8961	1.651	1.353	1.77	1.163	1.371
507	7.155	7.568	7.895	9.306	5.295	3.95	6.533	4.189	4.57	4.049	2.741	5.303	4.265	5.076	3.648	4.12
508	18.81	23.67	26.59	63.39	14.42	11.1	19.32	12.86	12.08	12.44	8.986	15.43	10.28	13.53	9.344	11.38
509	82.54	115.3	161.1	612.1	44.66	40.94	70.76	55.89	37.78	39.26	31.29	55.31	30.48	38.25	31.03	34.56
510	557.2	629.9	952.7	2258	108.5	112.4	498.4	270.4	89.06	149.8	71.38	343.8	69.77	101	70.32	90.23
511	2659	2673	3782	5918	510.6	611.4	2423	1067	269.8	854.7	158.3	1630	191.5	640.6	216	521.6
512	8259	8015	10470	11920	2760	2485	7204	3281	1558	3032	568.8	5024	1160	3102	1280	2433
513	22510	21290	27030	23040	10820	8392	19580	9791	7524	9605	3201	14480	6282	11380	6268	8926
514	40410	37070	47640	34550	22630	17020	35870	19900	17510	19120	8234	27500	15120	23540	14660	18950
515	63400	56950	73720	47190	40030	30280	59420	35950	32790	33880	16210	46460	28660	41480	27360	33720
516	90700	80180	103900	60800	62630	48350	88330	57530	52690	53800	27030	69840	46730	63770	43170	52510
517	129800	111600	143400	74430	95160	74370	130100	87790	82960	81870	44550	104800	72230	95280	68050	79430
518	160500	133800	172600	83930	122200	97490	164100	114100	109000	106700	60600	132800	95540	121300	87430	103100
519	186600	151900	196800	91400	147900	120100	195000	140200	133700	131400	74670	159800	117400	146000	107200	124900
520	211800	167700	217000	99320	173100	144400	225500	167300	159500	157500	92030	186600	139600	169500	127700	147800
521	227200	176500	226600	103500	187800	159600	241600	182400	173500	173200	103800	200900	152100	182200	139400	160000
522	237900	182200	232200	106900	197700	169800	252100	191500	183600	183100	112700	209800	160900	190700	148500	169300
523	245900	186200	238200	108500	204900	178400	259600	198900	191300	192100	122000	217600	168600	198000	156500	176900
524	249100	186700	240600	105400	210100	184300	263600	203500	196000	197500	127900	222100	173400	203300	161700	182600
525	247400	184500	237900	99910	213100	187400	263400	205700	199200	201700	132400	223800	177900	205700	166100	186100
526	239500	175900	227700	91260	211800	188700	258700	204800	199000	201700	136300	221400	178600	204600	167600	186700
527	219700	157600	201800	77210	201300	183400	243500	196100	189400	194800	135500	209600	171000	193400	162600	179600
528	197500	139200	171800	63980	185400	172200	222400	182000	174200	182800	130300	192100	157700	177200	151200	166700
529	170400	115900	136600	49400	163200	154900	192900	160400	153400	162800	120600	166400	139500	154700	134700	148000
530	130700	82780	90190	34310	126800	124400	147400	124400	119200	129200	102100	126400	108500	117900	107400	115900
531	99030	56310	55470	24760	94450	96470	109800	93310	88390	99000	82920	92660	80550	86380	81870	87620
532	71260	36730	28380	18190	64160	68460	73980	63510	58500	69220	62790	61430	53820	56500	57030	60530
533	48140	22590	11890	13330	39430	44040	43270	37340	35090	43360	43360	34110	31720	33230	35190	36630
534	28050	10700	3653	7559	18000	19870	18530	14040	15910	18410	24210	12090	13610	13640	16680	16210
535	15730	4628	1555	4061	7717	8912	8172	4826	6874	7804	13040	4460	5645	5541	7972	7336
536	7205	1417	765.4	1649	2525	3596	2726	1599	2196	3079	6016	1607	2008	1861	3325	2971
537	2318	359.6	355.2	501.5	636.5	1178	628.4	476.8	491.1	936.1	2239	497.6	564.4	522.1	1004	880.9
538	487.5	136	148.7	162.3	165.1	293	153.7	145.6	128.7	237.9	573.8	155.6	143.2	142	224.8	205.7
539	68.57	45.63	53.55	55.01	53.12	72.38	59.27	54.99	45.73	66.56	108.7	55.87	47.99	50.91	57.53	58.06
540	20.2	10.98	13.74	11.07	16.47	19.77	18.1	17.36	16.07	20.31	21.89	17.67	17.38	18.56	19.29	19.88
541	8.122	4.112	3.491	3.784	7.882	8.645	9.67	7.456	7.956	9.233	9.539	8.437	9.8	11.02	10.17	11.87
542	3.91	1.478	1.05	0.8338	4.385	4.544	4.619	4.181	4.522	5.819	5.619	4.902	6.609	7.431	7.515	8.194
543	1.652	0.2997	0.2461	0.139	2.901	3.047	3.407	2.588	3.628	4.015	3.828	3.796	6.733	7.504	7.317	7.175
544	0.5682	0.1312	0.08508	0.07028	2.423	2.476	2.978	2.475	3.217	3.79	3.848	3.421	6.304	7.369	6.007	7.338
545	0.2571	0.08524	0.0825	0.04125	2.406	2.463	2.422	2.452	3.096	3.725	3.993	3.56	7.22	6.548	6.914	7.254
546	0.06923	0.04089	0.07538	0.09862	2.744	2.241	2.108	2.453	3.577	3.634	3.333	4.231	6.905	7.466	7.065	7.269
547	0.06518	0.05872	0.01039	0.03013	2.356	2.498	2.423	2.56	3.91	3.67	3.367	3.959	7.246	8.414	7.012	7.615
548	0.05016	0.08534	0.01546	0.03192	2.81	2.799	2.939	2.954	3.415	3.497	4.162	3.897	7.23	7.593	7.854	7.26
549	0.1225	0.07158	0.02273	0.09485	2.334	2.742	2.378	2.848	3.739	4.067	4.164	3.951	7.46	7.47	7.984	7.833
550	0.04146	0.02665	0.02903	-0.008442	2.787	2.685	2.901	3.13	4.445	4.395	3.88	4.835	7.502	8.646	7.518	7.771
Autoloading range A1 - Q113
