# Supplementary material for: Antibacterial activity and mechanism of chelerythrine against Streptococcus agalactiae
Source: Front Vet Sci. 2024 Jun 14;11:1408376. doi: 10.3389/fvets.2024.1408376 (PMC11212505; doi:10.3389/fvets.2024.1408376)
Supplement: Supplementary file 2 [file Data_Sheet_2.ZIP › Figure7-ROS/fluorescence spectrum/ROS-40min.xlsx]

## Sheet: Fluorescence spectra 1_01
Test results
ros-2-40.skax
2023/9/6 17:34:57
Fluorescence spectra 1
Em 450-550 nm，Ex 525 nm
Plate 1
	0×MIC	0×MIC	0×MIC	0×MIC	2×MIC	2×MIC	2×MIC	2×MIC	4×MIC	4×MIC	4×MIC	4×MIC	8×MIC	8×MIC	8×MIC	8×MIC
wavelength	uncharted0001 (A07)	uncharted0002 (A08)	uncharted0003 (A09)	uncharted0004 (A10)	uncharted0005 (B07)	uncharted0006 (B08)	uncharted0007 (B09)	uncharted0008 (B10)	uncharted0009 (C07)	uncharted0010 (C08)	uncharted0011 (C09)	uncharted0012 (C10)	uncharted0013 (D07)	uncharted0014 (D08)	uncharted0015 (D09)	uncharted0016 (D10)
500	0.06357	0.06905	0.0548	0.05705	0.1317	0.09642	0.2169	0.1647	0.1598	0.09278	0.2084	0.08069	0.1877	0.2115	0.2187	0.2289
501	0.02999	0.0565	0.04251	-0.02257	0.205	0.1333	0.2461	0.1594	0.2061	0.1367	0.1433	0.115	0.217	0.2807	0.2406	0.163
502	0.06683	0.007972	0.007677	0.01014	0.2251	0.2514	0.2191	0.2433	0.2099	0.2344	0.3306	0.1642	0.3211	0.3508	0.4311	0.2614
503	0.08982	0.03789	0.06352	0.01468	0.2204	0.3035	0.2043	0.2331	0.181	0.209	0.1837	0.2141	0.1732	0.1855	0.1893	0.2989
504	0.09362	0.02791	0.03962	0.06441	0.2856	0.4093	0.3512	0.3107	0.2064	0.2667	0.35	0.3107	0.2727	0.18	0.26	0.4369
505	0.2783	0.3102	0.1562	0.2996	0.3915	0.5432	0.9664	1.007	0.3003	1.065	0.8744	0.8944	0.3199	0.8145	0.8275	0.8533
506	1.02	0.9705	0.8576	0.8613	0.9885	1.651	2.614	3.103	0.7893	3.158	2.655	2.741	0.7639	3.192	2.62	2.129
507	4.57	4.405	4.158	4.39	2.413	5.657	6.99	7.856	2.611	8.545	7.504	6.96	2.136	8.466	7.108	6.991
508	15.05	16.17	14.8	14.62	8.004	15.05	19.76	21.71	6.394	21.92	19.13	18.91	5.931	19.23	19.56	20.1
509	57.5	67.85	62.42	58.63	24.78	51.88	61.31	72.29	23.54	144.4	155.7	139.1	17.85	59.4	63.71	76.56
510	144.3	212.1	166.1	164.6	55.8	189.5	326.7	453	50.74	1004	737.3	760.3	37.98	237.5	479.4	618.5
511	409.1	978.7	573.4	613.2	118.2	1207	2032	2916	108.5	3844	2403	2652	74.61	1910	2635	2809
512	1457	3517	2262	2651	219.1	4476	6989	9523	215.5	10080	6553	6982	145.4	7765	8073	8041
513	5556	10120	8676	10180	440.7	13900	20150	25300	458.9	24970	17640	18050	300.7	23370	21950	20980
514	12410	18140	18660	21590	699.9	26770	37630	43990	803.7	43310	33430	33780	493.8	42940	40080	38430
515	23710	28330	33220	38270	1060	46090	61830	68160	1576	69090	57030	57260	921.8	69200	66110	63130
516	38640	40330	50960	58540	1504	70270	91540	98910	3172	100200	87570	87480	1953	102100	98060	93850
517	63380	55830	74590	86720	2388	106300	133600	141400	6590	144900	132700	131500	4250	146000	142400	137200
518	84740	67030	94290	109300	3362	135000	166700	174500	10220	180800	169800	167700	6893	179600	177800	172100
519	107400	74820	111100	128100	4592	162600	196300	203500	14850	212300	204100	201400	9960	208400	209300	203900
520	133700	82440	125200	143600	6331	189600	224500	233000	21270	245000	237800	234700	14590	235300	239300	234100
521	151800	86080	131400	151000	7867	203500	239500	250900	26480	263000	256300	252000	18550	249400	253700	249400
522	165300	89130	135900	155100	9478	212800	248700	263600	31340	274500	267900	263300	22300	258500	263800	259500
523	178800	92200	139700	157800	11410	220700	256900	272800	36300	283000	275800	270200	26390	264200	271500	266500
524	186900	93280	140900	160000	12840	225200	260000	276000	39720	285500	279100	273700	29150	266900	274800	269100
525	194300	91960	141000	159400	14050	227500	260400	272800	42780	283800	278800	272300	31840	264400	274000	268500
526	197100	88690	137300	155200	15400	225400	254800	265300	45580	277700	274600	267800	34330	255000	268300	262000
527	192200	79750	126600	143400	17020	214300	237100	246400	48820	260900	261200	253000	37870	234300	250400	245000
528	179200	68980	111600	127100	18200	197100	214200	226100	50700	239300	242900	235200	39600	210900	227700	223200
529	157100	55880	93100	106100	19020	171600	185100	200300	50120	212300	217700	209300	40330	182200	196200	193500
530	121300	37670	66110	75380	18900	131300	140600	161400	46200	169600	176900	167800	38130	136800	150300	150300
531	89170	24080	45190	51290	17630	96980	103100	129700	40660	133400	140000	131200	34330	101900	111500	111800
532	57550	13710	26420	30250	15160	64580	68850	100100	33280	98540	104100	94760	28790	71770	75880	76610
533	30450	6951	12750	14780	12310	36730	40910	73610	24700	68520	71430	61390	22140	45320	45970	46820
534	9376	2898	4205	4899	7975	14110	19550	42920	13650	37040	38040	32810	12960	22490	22450	22590
535	2916	1364	1790	1993	4373	5496	9505	24520	7073	20430	20430	17180	6959	10100	11310	11080
536	951.2	629.3	731.5	767.9	1914	1761	3552	11370	3063	9330	9179	7362	3175	3240	4719	4362
537	400	278.7	290.7	308.6	603.2	499.2	809.6	3857	973.5	2859	2864	2123	1084	646	1204	1052
538	179.7	115	115.7	121.9	151.1	150.2	152.2	745.1	228.6	507.2	520.7	340	272.8	115.3	187.5	172.3
539	71.74	38.04	42.6	43.07	45.62	52.54	54.16	83.54	55.46	76.77	76.7	64.43	64.06	46.39	58.21	57.32
540	21.16	8.822	10.27	10.11	13.43	17.04	18.53	25.39	15.59	26.05	25.61	25.25	18.85	18.5	23.43	22.63
541	7.057	2.278	2.966	3.28	6.491	7.498	9.273	12.7	7.076	13.5	15.03	12.6	10.41	10.52	13.98	14.25
542	2.579	0.7543	0.9082	0.9314	3.424	4.195	5.031	8.111	5.309	8.024	8.314	7.436	7.965	6.583	10.04	9.133
543	0.4491	0.2493	0.2604	0.1907	2.576	2.585	3.764	4.206	4.055	5.474	5.134	4.726	6.775	5.01	7.36	7.359
544	0.2489	0.1759	0.2652	0.189	2.668	2.782	2.491	2.865	3.874	4.078	3.801	3.605	7.389	4.295	6.734	6.396
545	0.2361	0.2418	0.2044	0.1825	3.048	2.611	2.81	2.369	4.124	4.265	3.75	4.098	6.828	3.956	6.814	6.747
546	0.1175	0.1156	0.1608	0.1058	3.315	2.219	2.974	2.298	3.999	3.763	3.295	3.956	7.942	3.967	6.901	6.686
547	0.2182	0.1349	0.253	0.216	3.07	2.262	2.885	2.247	3.845	3.514	3.701	3.595	7.624	4.572	7.719	6.942
548	0.1886	0.08423	0.1662	0.152	2.969	2.644	2.927	2.352	4.395	3.56	3.691	3.479	7.405	5.005	6.572	7.802
549	0.08976	0.1329	0.115	0.09301	3.095	3	2.851	2.798	4.199	3.576	3.528	3.546	7.519	4.999	7.341	7.518
550	0.1271	0.08241	0.08965	0.03361	3.135	2.89	3.473	2.9	4.195	3.495	3.497	3.532	7.078	5.186	7.837	7.606
Autoloading range A1 - Q63
