# Supplementary material for: Antibacterial activity and mechanism of chelerythrine against Streptococcus agalactiae
Source: Front Vet Sci. 2024 Jun 14;11:1408376. doi: 10.3389/fvets.2024.1408376 (PMC11212505; doi:10.3389/fvets.2024.1408376)
Supplement: Supplementary file 2 [file Data_Sheet_2.ZIP › Figure7-ROS/fluorescence spectrum/ROS-60min.xlsx]

## Sheet: Fluorescence spectra 1_01
Test results
ros-60-2.skax
2023/9/13 13:18:56
Fluorescence spectra 1
Em 450-550 nm，Ex 525 nm
Plate 1
	0×MIC	0×MIC	0×MIC	0×MIC	2×MIC	2×MIC	2×MIC	2×MIC	4×MIC	4×MIC	4×MIC	4×MIC	8×MIC	8×MIC	8×MIC	8×MIC
wavelength	uncharted0001 (B09)	uncharted0002 (B10)	uncharted0003 (B11)	uncharted0004 (B12)	uncharted0005 (C09)	uncharted0006 (C10)	uncharted0007 (C11)	uncharted0008 (C12)	uncharted0009 (D09)	uncharted0010 (D10)	uncharted0011 (D11)	uncharted0012 (D12)	uncharted0013 (E09)	uncharted0014 (E10)	uncharted0015 (E11)	uncharted0016 (E12)
450	-0.02536	0.01292	0.002775	0.02072	0.007748	-0.0004818	0.01422	-0.009664	-0.02105	0.002253	0.004051	-0.002504	-0.001352	0.009147	-0.006145	-0.000151
451	-0.01173	-0.003474	0.0262	-0.01132	0.01472	-0.01024	0.03078	0.005171	0.0176	-0.03321	-0.004693	-0.0002215	0.03324	-0.01706	-0.006424	0.005234
452	-9.878e-05	0.01106	0.01418	0.01385	0.001064	-0.004039	0.04862	0.02571	0.02082	-0.01353	0.014	0.0301	0.02175	0.01074	0.04382	0.003083
453	-0.01927	0.0103	0.03398	0.01302	0.02697	0.04494	0.02932	0.01471	0.05207	0.006205	0.02763	-0.005349	0.02446	0.02519	0.01782	0.03627
454	0.01864	-0.02361	-0.02561	-0.002742	0.003498	0.06852	-0.04309	0.0168	-0.009468	0.02068	0.02642	-0.01809	0.01722	0.00542	0.01335	0.06073
455	0.05019	0.07622	-0.001017	0.02808	-0.01774	0.01755	0.00228	0.003775	-0.001714	0.00802	0.002514	0.03683	-0.02547	0.03432	-0.006651	0.02569
456	-0.01809	0.07249	-0.005305	0.006484	0.0322	0.003725	0.0284	0.03103	0.001775	0.007299	0.002288	0.01797	0.01735	-0.05722	0.002758	-0.007985
457	-0.009004	-0.002323	0.01355	0.0123	0.01072	-0.05316	-0.002879	0.06482	-0.003429	-0.002006	-0.04024	0.04549	0.03204	-0.02551	0.004411	0.003828
458	0.06686	0.05031	0.02965	-0.00741	-0.002551	0.01655	0.001111	0.01942	0.04708	0.01116	-0.001579	0.05904	0.02387	-0.001188	-0.02265	0.0115
459	-0.02382	0.005831	0.01642	-0.002604	-0.003244	-0.001	0.00592	0.03847	0.01331	0.04739	0.037	0.01688	0.01101	0.01702	-0.02819	0.01624
460	0.00261	0.09259	0.03593	0.006932	0.004665	0.02516	-0.001931	0.04662	-0.002518	0.05259	0.02198	0.001627	-0.03011	0.01785	0.01259	0.03358
461	0.03593	0.01419	0.01754	-0.002461	0.04174	-0.01537	0.03223	0.01537	0.008572	0.01018	-0.009251	0.05052	0.03761	0.02389	0.0173	0.0007936
462	0.03274	0.1559	0.06218	0.01475	0.06758	0.0002455	0.03013	-0.02891	-0.003633	0.03533	-0.0148	-0.007154	0.05206	0.04428	0.01626	0.001042
463	0.03752	0.1009	-0.01588	-0.002061	0.03729	0.0177	-0.002653	0.01735	0.01678	0.005025	0.02291	0.04414	0.07058	0.03108	0.05061	0.05215
464	0.03024	0.0373	0.02945	0.05243	0.02751	0.004207	0.04424	0.07284	0.03863	0.003225	0.03289	0.02338	-0.03125	-0.02165	0.02035	0.005111
465	0.004204	0.1098	0.03453	0.02986	-0.003296	0.0009941	0.03258	0.07348	0.02991	0.008744	0.02106	0.1457	0.05635	0.1968	0.04858	0.03781
466	0.03684	0.03445	0.0125	0.01335	-0.007582	-0.007577	0.0002944	0.1042	0.007004	0.09215	0.05181	0.0374	0.0233	0.03366	0.03989	0.05202
467	0.0832	0.184	0.01054	0.005301	0.02019	0.07291	0.05599	0.01917	0.06809	0.02076	0.05122	0.1251	0.0145	0.0507	0.05272	0.02973
468	0.1224	0.04185	-0.006482	0.02378	0.07481	0.08798	0.03937	-0.01095	0.09975	0.02287	0.08377	0.02671	0.02783	0.005213	0.06698	0.03814
469	0.0992	0.1281	0.01136	-0.001261	0.04843	0.0285	0.04329	0.1377	-0.04617	0.02233	0.01223	0.04159	0.0346	0.06467	0.01836	0.08811
470	0.0155	0.1875	0.01343	0.008217	0.02049	0.05111	-0.0206	0.04837	0.1038	0.0005789	0.03178	0.04646	0.06099	0.02272	0.08818	0.002111
471	0.03394	0.08431	0.02533	0.002376	-0.03844	0.1034	0.1109	0.1837	0.03096	0.0424	-0.02429	0.0495	0.006669	0.07161	0.01199	0.03401
472	0.1039	0.08285	0.07086	0.006083	0.07325	-0.007564	0.02923	0.03048	-0.005392	0.113	0.04631	0.00804	0.03735	0.03617	0.0454	0.06415
473	-0.01056	0.1483	0.03904	-0.05461	0.02357	0.01839	0.06961	0.06047	0.04981	0.02541	0.09211	0.05421	0.04757	0.1182	-0.009442	0.06962
474	-0.01447	0.107	0.0509	-0.008545	0.003008	0.02033	-0.007107	0.0226	0.02745	0.03993	-0.007668	0.04678	0.04985	0.09467	0.004539	0.03718
475	0.1009	0.03915	0.07161	0.02037	0.06975	0.07164	0.05736	0.05639	0.08524	0.01643	-0.01711	0.06334	0.1294	0.04061	-0.001177	0.06015
476	0.03139	0.06533	0.07082	-0.01385	0.0255	0.0006954	0.1001	0.03646	0.03106	0.02526	0.0003435	0.07735	0.0681	0.03746	-0.0191	0.000148
477	-0.005653	0.08498	0.006238	-0.01919	0.03827	-0.009059	0.007639	0.009213	0.01706	0.07357	0.1088	-0.002837	-0.004413	0.07661	0.001151	0.05775
478	0.01478	-0.0004525	0.00958	0.001463	-0.01999	0.07661	0.03442	0.02335	0.004794	0.04435	0.01052	0.02431	0.06791	0.04427	0.001079	0.00372
479	-0.004785	0.03556	0.003745	0.000278	0.01659	-0.001036	0.02553	0.00812	0.003646	0.006503	0.0586	0.03142	0.02276	0.06115	0.03687	0.009931
480	-0.01534	0.02478	-0.005603	-0.005662	0.03202	0.02912	-0.02473	0.02133	0.007288	0.0092	0.05132	0.06537	-0.0003613	0.01344	0.05539	0.01363
481	0.001525	0.01051	0.01686	-0.003312	0.03461	0.0007723	0.04064	0.03656	0.01887	0.02384	0.02573	-0.01602	0.03632	0.009531	0.02242	0.006693
482	0.008849	-0.01168	-0.002833	0.0008187	-0.009441	0.02969	0.005597	0.02788	0.03918	0.04599	-0.004045	0.005828	0.002778	-0.02042	0.01325	0.01928
483	0.0109	0.003951	-0.008716	-0.001077	0.02859	-0.008887	0.03024	0.03095	-0.0287	-0.01005	0.007718	0.04896	0.05229	0.01856	0.02101	0.01597
484	0.01489	0.004507	0.01025	0.01674	-0.004817	-0.004771	0.02737	0.0144	0.04931	0.03815	0.0317	0.02911	0.01378	-0.02935	-0.0165	0.03758
485	0.01394	0.01216	-0.001769	0.005456	0.03656	0.002086	0.01985	0.04853	-0.006895	-0.01437	0.1013	0.007108	-0.002248	0.05427	0.005936	-0.006654
486	0.01549	0.03314	0.01452	0.002047	0.05788	0.02054	0.007872	0.01472	0.02574	0.04517	-0.02781	0.04312	-0.002535	0.05587	0.02366	-0.01503
487	0.01203	-0.0006085	0.002626	-0.01499	-0.004584	0.06268	0.01041	0.07582	0.04123	0.03509	-0.009396	0.03757	0.04566	0.0324	-0.0005732	0.02364
488	-0.01956	0.01985	0.01098	0.001611	-0.01928	0.03902	0.0008221	0.04862	-0.00818	0.02223	0.02682	0.0002819	0.03446	0.08167	-0.0001422	0.0275
489	-0.01554	-0.01116	-0.01222	-0.002831	-0.02622	0.106	0.01993	0.02802	0.0202	0.09091	0.004591	0.04212	0.08607	0.04224	-0.007973	-0.02746
490	-0.009361	0.001886	0.01145	-0.01788	0.0426	0.07481	0.05813	0.003436	0.06748	0.01004	0.05857	0.08566	0.02512	0.05705	0.08162	0.03504
491	-0.001154	0.02611	0.02718	-0.01163	0.04983	0.04033	0.01202	0.1082	0.03045	-0.007538	0.01906	0.06964	0.007594	0.03113	0.04113	-0.01333
492	0.02261	0.01671	0.002369	-0.00191	0.04807	0.01834	0.04739	0.07108	0.008697	0.02184	0.06036	0.1402	0.06593	0.02028	0.01459	0.07704
493	-0.01769	-0.006568	0.02001	0.02355	0.09913	0.04316	0.09752	0.08291	-0.00923	0.04119	0.05311	0.03084	0.06828	0.09035	0.06088	0.06799
494	0.0004424	0.07704	-0.0004603	0.001298	0.08977	0.04829	0.0318	0.04048	0.04486	0.09848	0.04001	0.08947	0.07602	0.056	0.02718	0.007791
495	0.0179	0.01428	0.008261	0.002716	0.07417	0.03907	0.07935	0.1197	0.1371	0.03402	0.08822	0.1057	0.07052	0.08544	0.2047	0.1713
496	0.007776	0.0002492	0.0008491	0.02145	0.06974	0.1435	0.08881	0.07072	0.07475	0.05265	0.1021	0.1361	0.06425	0.09943	0.09733	0.08109
497	0.02185	0.01106	0.0179	-0.008646	0.1097	0.0916	0.09068	0.1039	0.03096	0.07002	0.09918	0.1279	0.1357	0.1334	0.1208	0.1811
498	0.01291	0.01926	0.054	0.007231	0.03938	0.07954	0.1083	0.07732	0.1561	0.06731	0.1167	0.07691	0.08732	0.08271	0.1438	0.1439
499	-0.006773	0.04136	0.009952	0.005206	0.1017	0.1219	0.1808	0.07791	0.05283	0.0959	0.2126	0.1385	0.1746	0.1356	0.2514	0.1612
500	0.007307	0.009073	-0.001608	-0.008617	0.1507	0.1501	0.1196	0.0724	0.1898	0.1334	0.1424	0.1321	0.1517	0.1959	0.102	0.2795
501	-0.0007927	0.04736	0.009363	-8.338e-05	0.1122	0.1329	0.04896	0.03881	0.1626	0.1772	0.1999	0.1177	0.1603	0.1712	0.1855	0.2202
502	0.01681	0.03979	0.0211	0.03359	0.1472	0.1681	0.2189	0.2038	0.1919	0.2699	0.118	0.2091	0.2654	0.269	0.2674	0.2577
503	0.03522	0.05859	0.007639	-0.0008257	0.1569	0.2112	0.2057	0.2277	0.2607	0.1788	0.3086	0.213	0.2586	0.4763	0.3056	0.3112
504	0.1209	0.04261	0.05245	0.05163	0.2529	0.09084	0.1188	0.2416	0.2742	0.2141	0.3316	0.2956	0.3737	0.3117	0.3984	0.3125
505	0.4046	0.1096	0.1001	0.05909	0.3893	0.2918	0.4393	0.3576	0.4269	0.2535	0.4384	0.5151	0.4175	0.5837	0.2809	0.5342
506	1.896	0.5907	0.6682	0.5864	0.7137	0.9124	1.035	0.9141	0.84	0.9381	0.7923	1.327	1.183	1.264	1.185	1.406
507	6.095	3.79	2.542	2.365	2.85	3.332	3.076	3.966	2.493	3.032	2.544	4.713	3.069	3.883	2.949	3.171
508	20.1	11.72	9.014	8.204	8.721	9.629	9.244	11.56	8.219	9.723	8.751	11.51	8.271	10.62	7.832	8.995
509	115.2	40.3	30.41	30.12	28.81	32.67	29.9	38.26	24.87	30.18	25.4	35.62	25.35	32.09	23.47	30.61
510	518.8	110.5	79.02	81.96	64.53	78.26	66.42	86.69	55.08	69.11	59.72	79.14	55.93	68.94	48.18	63.79
511	2132	291.4	199.7	196.6	138.7	221.4	141	299	121.8	203.3	122.9	204.2	113.7	211	101.1	143.5
512	6659	1016	493.7	471.5	298	755.7	303.1	1495	245.4	831.9	248.3	1213	338.1	1269	208.8	830.9
513	18390	5062	1391	1232	1143	2818	1502	6031	667.3	3590	885.9	6571	2502	6019	1249	4818
514	32910	12650	3355	2371	3252	6353	4503	12510	1955	8000	3060	15300	7277	13730	4284	11910
515	50720	24720	7263	4405	7073	13420	9888	23140	4864	15350	7543	28230	15590	25070	10010	22300
516	70500	41290	13480	7467	12780	24500	17250	38210	9634	26130	14360	44540	26900	39450	18200	35590
517	97080	68770	24390	12600	22750	43010	29620	62740	18140	43790	25540	69430	44270	62110	31520	56670
518	117100	92550	35250	17380	32720	59990	41350	82220	26850	60390	36430	89760	60870	80260	44260	74130
519	131300	117700	47610	22710	43970	76260	54320	103500	36950	75210	48640	109900	76120	99340	58140	91970
520	144200	144300	63230	29150	57190	97330	68670	127900	49550	94430	63410	130300	93810	119000	73560	110900
521	149900	161700	72520	33990	67160	111200	76670	143600	58870	107700	72630	142600	104900	131100	82260	122300
522	154700	174300	81790	38130	73290	121300	84610	154600	67000	117800	78960	151500	113400	140300	90040	132000
523	158600	184300	90440	42490	81540	129500	92010	163600	72960	126500	85850	159300	121300	148500	97100	140200
524	159600	189200	95800	45660	86850	135500	97290	169500	78770	132600	90960	164700	126800	154500	102400	145500
525	157900	192600	100200	48650	91870	140100	101600	174000	83650	137200	95110	168700	131400	158600	106600	150300
526	150500	191000	103600	51400	96670	143600	106100	176400	88600	141200	98890	170000	135100	161000	110800	152800
527	131700	178800	105000	54170	100100	144400	107500	173000	93160	140900	100900	163000	133000	156300	111400	149100
528	111500	158400	101000	55530	99580	139700	104200	165300	93140	136400	97370	151400	126200	147000	107100	140200
529	88300	132800	91980	54670	95610	129900	97990	151000	90170	126800	90370	135000	114400	132900	98860	127600
530	56870	94300	76160	50390	85690	108600	85160	124400	81050	107300	77480	107500	94220	108000	83860	104800
531	34240	61760	61090	44820	73590	87790	70980	98490	70260	87260	64530	81390	73930	84210	68020	82210
532	16950	32940	43420	37210	59820	65290	55140	71750	56920	65390	47950	56890	53000	61110	50680	60070
533	7707	13090	25870	28290	43910	42600	38930	48040	41180	45320	31950	36300	33670	39870	33520	40220
534	2858	3022	10500	17280	26240	20060	22790	22780	23890	23420	17370	17630	16890	20150	18120	21470
535	1283	1180	4502	10150	14900	8649	13000	10340	13380	11440	9556	8494	8574	10060	9877	11200
536	573	565.3	1628	5179	7278	3215	6389	4215	6334	4787	4458	3546	3659	4349	4581	5083
537	235.4	255.6	447.9	2188	2992	976.3	2575	1425	2394	1671	1625	1125	1183	1502	1674	1838
538	95.33	104.9	123.3	721.1	895.8	248.6	763.2	360.6	637.6	431	424.1	257.3	264.2	362.9	432.1	464.4
539	32.02	40.12	40.06	163.2	187.5	63.75	150.9	82.28	115.1	92.34	80.55	57.64	59.31	77.06	83.35	92.28
540	7.29	12.09	10.73	29.03	27.1	18.79	24.3	22.27	23.31	22.96	17.34	15.94	18	21.39	19.3	21.44
541	2.186	4.06	3.465	9.267	10.5	8.792	8.338	9.919	10.42	10.97	8.332	7.455	9.881	11.91	10.86	10.67
542	0.6899	1.11	1.036	3.537	5.423	4.401	4.243	5.18	6.474	6.14	4.642	4.811	7.537	8.527	8.157	8.275
543	0.193	0.2377	0.3229	0.7878	3.187	3.16	2.842	2.99	4.438	4.859	3.384	3.813	6.617	7.513	6.506	6.508
544	0.07545	0.1608	0.1176	0.3255	3.104	2.451	2.748	2.661	3.268	3.931	3.284	3.502	7.13	7.225	5.652	6.555
545	0.03359	0.09606	0.03968	0.1669	2.389	2.619	2.828	2.571	4.008	3.895	3.359	3.265	6.195	7.221	7.138	7.398
546	0.0626	0.1156	0.09063	0.03677	2.744	3.056	2.838	2.606	3.896	4.407	4.016	3.625	7.153	7.63	6.825	7.149
547	0.04386	0.06411	0.0117	0.1129	2.702	2.851	2.736	2.65	4.18	3.737	4.179	3.332	7.202	7.692	6.823	7.361
548	0.07109	0.05917	-0.01074	0.08976	2.448	2.633	2.958	2.985	3.95	3.948	3.55	4.003	8.305	7.443	7.208	6.862
549	0.001305	-0.003257	0.1042	0.02758	2.907	2.914	2.366	2.728	3.446	3.938	3.821	3.465	7.303	7.167	6.842	7.639
550	0.02227	0.05172	0.06022	0.1494	2.688	2.628	2.535	2.621	4.225	4.769	4.29	3.443	8.11	7.667	7.927	7.679
Autoloading range A1 - U113
