# Supplementary material for: Antibacterial activity and mechanism of chelerythrine against Streptococcus agalactiae
Source: Front Vet Sci. 2024 Jun 14;11:1408376. doi: 10.3389/fvets.2024.1408376 (PMC11212505; doi:10.3389/fvets.2024.1408376)
Supplement: Supplementary file 2 [file Data_Sheet_2.ZIP › Figure8-qRT-PCR/qRT-PCR.xls]

## Sheet: Testing Program
Name of experiment	20240203_191721
Type of experiment	relative quantification
note
Standard Comparison Sample
Testing Program	color	channel	negative reference	Master Mix
project1	SYBR	1		pI-2b
project2	SYBR	1		SIP
project3	SYBR	1		hylB
project4	SYBR	1		FbsA
project5	SYBR	1		FbsB
project6	SYBR	1		CAMP
project7	SYBR	1		cpsA
project8	SYBR	1		cpsE
16s	SYBR	1	yes

## Sheet: Sample Information
sample ID	sample name	sampling time	Date of delivery
A1	0×MIC	2024/02/03	2024/02/03
A2	8×MIC	2024/02/03	2024/02/03

## Sheet: Reaction plate setup
hole	Testing Program	color	channel	causality	standard concentration	sample ID
A01	project 1	SYBR	1	uncharted	0	A1
B01	project 1	SYBR	1	uncharted	0	A1
C01	project 1	SYBR	1	uncharted	0	A1
D01	project 1	SYBR	1	uncharted	0	A2
E01	project 1	SYBR	1	uncharted	0	A2
F01	project 1	SYBR	1	uncharted	0	A2
G01	16s	SYBR	1	uncharted	0	A1
H01	16s	SYBR	1	uncharted	0	A2
A02	project 2	SYBR	1	uncharted	0	A1
B02	project 2	SYBR	1	uncharted	0	A1
C02	project 2	SYBR	1	uncharted	0	A1
D02	project 2	SYBR	1	uncharted	0	A2
E02	project 2	SYBR	1	uncharted	0	A2
F02	project 2	SYBR	1	uncharted	0	A2
G02	16s	SYBR	1	uncharted	0	A1
H02	16s	SYBR	1	uncharted	0	A2
A03	project 3	SYBR	1	uncharted	0	A1
B03	project 3	SYBR	1	uncharted	0	A1
C03	project 3	SYBR	1	uncharted	0	A1
D03	project 3	SYBR	1	uncharted	0	A2
E03	project 3	SYBR	1	uncharted	0	A2
F03	project 3	SYBR	1	uncharted	0	A2
G03	16s	SYBR	1	uncharted	0	A1
H03	16s	SYBR	1	uncharted	0	A2
A04	project 4	SYBR	1	uncharted	0	A1
B04	project 4	SYBR	1	uncharted	0	A1
C04	project 4	SYBR	1	uncharted	0	A1
D04	project 4	SYBR	1	uncharted	0	A2
E04	project 4	SYBR	1	uncharted	0	A2
F04	project 4	SYBR	1	uncharted	0	A2
A05	project 5	SYBR	1	uncharted	0	A1
B05	project 5	SYBR	1	uncharted	0	A1
C05	project 5	SYBR	1	uncharted	0	A1
D05	project 5	SYBR	1	uncharted	0	A2
E05	project 5	SYBR	1	uncharted	0	A2
F05	project 5	SYBR	1	uncharted	0	A2
A06	project 6	SYBR	1	uncharted	0	A1
B06	project 6	SYBR	1	uncharted	0	A1
C06	project 6	SYBR	1	uncharted	0	A1
D06	project 6	SYBR	1	uncharted	0	A2
E06	project 6	SYBR	1	uncharted	0	A2
F06	project 6	SYBR	1	uncharted	0	A2
A07	project 7	SYBR	1	uncharted	0	A1
B07	project 7	SYBR	1	uncharted	0	A1
C07	project 7	SYBR	1	uncharted	0	A1
D07	project 7	SYBR	1	uncharted	0	A2
E07	project 7	SYBR	1	uncharted	0	A2
F07	project 7	SYBR	1	uncharted	0	A2
A08	project 8	SYBR	1	uncharted	0	A1
B08	project 8	SYBR	1	uncharted	0	A1
C08	project 8	SYBR	1	uncharted	0	A1
D08	project 8	SYBR	1	uncharted	0	A2
E08	project 8	SYBR	1	uncharted	0	A2
F08	project 8	SYBR	1	uncharted	0	A2

## Sheet: running program
Type.	thermostatic section
target temperature	thermostatic time	Temperature rise and fall rate	Sampling or not
95	00:30	4	no
Type.	recurring segment	Number of cycles.	40
target temperature	thermostatic time	Temperature rise and fall rate	modification temperature	modifier	Start the modifier loop	Sampling or not
95	00:05	4				no
60	00:10	4				yes
Type.	melting section	Step thermostat time.	20
target temperature	step temperature	Whether or not it's a melting knuckle
95		no
60		no
95	0.3	yes

## Sheet: Quantitative raw data
hole	operating segment	cycle	F1
A01	2	1	722.04
B01	2	1	595.35
C01	2	1	618.05
D01	2	1	589.04
E01	2	1	712.97
F01	2	1	691.66
G01	2	1	860.37
H01	2	1	906.94
A02	2	1	1462.83
B02	2	1	1360.61
C02	2	1	1389.82
D02	2	1	1340.29
E02	2	1	1365.94
F02	2	1	1325.49
G02	2	1	1057.51
H02	2	1	943.05
A03	2	1	753.22
B03	2	1	710.01
C03	2	1	730.73
D03	2	1	761.9
E03	2	1	692.44
F03	2	1	754.21
G03	2	1	893.33
H03	2	1	929.24
A04	2	1	2363.86
B04	2	1	2191.78
C04	2	1	2206.78
D04	2	1	2147.77
E04	2	1	2180.34
F04	2	1	2175.21
A05	2	1	841.43
B05	2	1	875.17
C05	2	1	803.15
D05	2	1	786.18
E05	2	1	963.18
F05	2	1	896.48
A06	2	1	1506.84
B06	2	1	1618.53
C06	2	1	1502.3
D06	2	1	1405.6
E06	2	1	1672.79
F06	2	1	1696.27
A07	2	1	1351.34
B07	2	1	1359.82
C07	2	1	1405.6
D07	2	1	1293.13
E07	2	1	1390.21
F07	2	1	1402.84
A08	2	1	976.6
B08	2	1	1020.81
C08	2	1	944.63
D08	2	1	916.61
E08	2	1	934.77
F08	2	1	981.54
A01	2	2	662.69
B01	2	2	531.97
C01	2	2	580
D01	2	2	547.95
E01	2	2	681.29
F01	2	2	664.24
G01	2	2	830.2
H01	2	2	884.68
A02	2	2	1281.68
B02	2	2	1251.43
C02	2	2	1279.52
D02	2	2	1265.33
E02	2	2	1308.89
F02	2	2	1277.19
G02	2	2	1040.13
H02	2	2	924.44
A03	2	2	700.09
B03	2	2	685.06
C03	2	2	711.16
D03	2	2	718.23
E03	2	2	688.28
F03	2	2	764.3
G03	2	2	869.07
H03	2	2	921.22
A04	2	2	2070.13
B04	2	2	2002.33
C04	2	2	2043.12
D04	2	2	2001.66
E04	2	2	2068.14
F04	2	2	2112.85
A05	2	2	750.62
B05	2	2	761.47
C05	2	2	738.61
D05	2	2	733.75
E05	2	2	917.01
F05	2	2	872.21
A06	2	2	1322.41
B06	2	2	1478.42
C06	2	2	1392.98
D06	2	2	1313.1
E06	2	2	1583.21
F06	2	2	1623.45
A07	2	2	1228.97
B07	2	2	1271.07
C07	2	2	1331.04
D07	2	2	1238.21
E07	2	2	1335.42
F07	2	2	1382.54
A08	2	2	907.9
B08	2	2	965.26
C08	2	2	904.31
D08	2	2	887.11
E08	2	2	920.78
F08	2	2	1002.32
A01	2	3	668.54
B01	2	3	532.71
C01	2	3	580.31
D01	2	3	550.26
E01	2	3	681.04
F01	2	3	663.61
G01	2	3	836.4
H01	2	3	912.33
A02	2	3	1280.96
B02	2	3	1252.7
C02	2	3	1280.72
D02	2	3	1269.3
E02	2	3	1313.73
F02	2	3	1278.26
G02	2	3	1049.29
H02	2	3	953.84
A03	2	3	699.18
B03	2	3	683.16
C03	2	3	711.11
D03	2	3	719.64
E03	2	3	690.38
F03	2	3	768.73
G03	2	3	872.24
H03	2	3	947.07
A04	2	3	2068.11
B04	2	3	2000.38
C04	2	3	2042.17
D04	2	3	2000.12
E04	2	3	2063.3
F04	2	3	2108.32
A05	2	3	750.38
B05	2	3	760.26
C05	2	3	741.03
D05	2	3	733.77
E05	2	3	917.74
F05	2	3	877.33
A06	2	3	1316.75
B06	2	3	1486.05
C06	2	3	1398.76
D06	2	3	1312.82
E06	2	3	1581.98
F06	2	3	1622.46
A07	2	3	1231.25
B07	2	3	1268.13
C07	2	3	1333.34
D07	2	3	1240.06
E07	2	3	1336.81
F07	2	3	1392.36
A08	2	3	913.04
B08	2	3	966.65
C08	2	3	913.89
D08	2	3	893.28
E08	2	3	922.28
F08	2	3	1030.13
A01	2	4	677.22
B01	2	4	534.78
C01	2	4	580.33
D01	2	4	553.56
E01	2	4	680.64
F01	2	4	663.25
G01	2	4	845.3
H01	2	4	960.07
A02	2	4	1279.56
B02	2	4	1251.75
C02	2	4	1280.6
D02	2	4	1270.01
E02	2	4	1316.04
F02	2	4	1280.06
G02	2	4	1061.39
H02	2	4	1004.22
A03	2	4	700.88
B03	2	4	682.83
C03	2	4	711.1
D03	2	4	720.7
E03	2	4	692.36
F03	2	4	776.16
G03	2	4	880.34
H03	2	4	993.72
A04	2	4	2066.95
B04	2	4	1998.5
C04	2	4	2041.02
D04	2	4	1999.62
E04	2	4	2059.74
F04	2	4	2107.45
A05	2	4	750.62
B05	2	4	758.78
C05	2	4	745.18
D05	2	4	734.49
E05	2	4	918.39
F05	2	4	881.77
A06	2	4	1314.42
B06	2	4	1489.51
C06	2	4	1405.95
D06	2	4	1312.05
E06	2	4	1582.93
F06	2	4	1622.17
A07	2	4	1233.47
B07	2	4	1268.37
C07	2	4	1336.1
D07	2	4	1240.03
E07	2	4	1338.31
F07	2	4	1402.3
A08	2	4	918.01
B08	2	4	968.65
C08	2	4	915.9
D08	2	4	898.8
E08	2	4	922.86
F08	2	4	1056.64
A01	2	5	688.04
B01	2	5	538.29
C01	2	5	580.56
D01	2	5	554.95
E01	2	5	680.23
F01	2	5	663.31
G01	2	5	861.8
H01	2	5	1046.68
A02	2	5	1279.12
B02	2	5	1251.79
C02	2	5	1280.48
D02	2	5	1269.95
E02	2	5	1317.38
F02	2	5	1280.86
G02	2	5	1081.01
H02	2	5	1095.31
A03	2	5	702.91
B03	2	5	682.72
C03	2	5	711.88
D03	2	5	722.01
E03	2	5	695.53
F03	2	5	784.18
G03	2	5	896.64
H03	2	5	1082.77
A04	2	5	2064.46
B04	2	5	1998.57
C04	2	5	2039.8
D04	2	5	1999.8
E04	2	5	2057.01
F04	2	5	2108.02
A05	2	5	750.51
B05	2	5	759.09
C05	2	5	745.77
D05	2	5	736.2
E05	2	5	919
F05	2	5	883.94
A06	2	5	1312.5
B06	2	5	1493.24
C06	2	5	1413.15
D06	2	5	1311.21
E06	2	5	1584.87
F06	2	5	1621.75
A07	2	5	1233.59
B07	2	5	1268
C07	2	5	1338.66
D07	2	5	1239.67
E07	2	5	1340.29
F07	2	5	1411.54
A08	2	5	922.59
B08	2	5	972.73
C08	2	5	918.78
D08	2	5	902.58
E08	2	5	924.99
F08	2	5	1081.56
A01	2	6	695.45
B01	2	6	539.02
C01	2	6	581.99
D01	2	6	555.21
E01	2	6	679.85
F01	2	6	664.1
G01	2	6	893.38
H01	2	6	1209.73
A02	2	6	1278.81
B02	2	6	1253.59
C02	2	6	1280.46
D02	2	6	1271.48
E02	2	6	1317.28
F02	2	6	1281.68
G02	2	6	1116.68
H02	2	6	1266.89
A03	2	6	705.65
B03	2	6	682.75
C03	2	6	714.04
D03	2	6	723.44
E03	2	6	699.62
F03	2	6	792.75
G03	2	6	925.88
H03	2	6	1258.51
A04	2	6	2061.9
B04	2	6	1997.74
C04	2	6	2039.21
D04	2	6	1999.16
E04	2	6	2054.06
F04	2	6	2107.17
A05	2	6	750.43
B05	2	6	759.56
C05	2	6	746.06
D05	2	6	736.33
E05	2	6	919.76
F05	2	6	888.88
A06	2	6	1309.09
B06	2	6	1495.17
C06	2	6	1417.23
D06	2	6	1310.65
E06	2	6	1586.35
F06	2	6	1621.85
A07	2	6	1235.76
B07	2	6	1268.03
C07	2	6	1341.44
D07	2	6	1239.44
E07	2	6	1342.43
F07	2	6	1420.45
A08	2	6	927.45
B08	2	6	978.34
C08	2	6	923.14
D08	2	6	905.81
E08	2	6	928.33
F08	2	6	1108.17
A01	2	7	704.52
B01	2	7	539.15
C01	2	7	582.11
D01	2	7	556.47
E01	2	7	681.22
F01	2	7	664.91
G01	2	7	954.52
H01	2	7	1512.9
A02	2	7	1277.51
B02	2	7	1256.28
C02	2	7	1280.28
D02	2	7	1272.31
E02	2	7	1319.32
F02	2	7	1283.01
G02	2	7	1187.34
H02	2	7	1593.5
A03	2	7	706.24
B03	2	7	682.57
C03	2	7	715.84
D03	2	7	725.54
E03	2	7	701.56
F03	2	7	801.05
G03	2	7	982.03
H03	2	7	1580.38
A04	2	7	2058.36
B04	2	7	1996.18
C04	2	7	2038.03
D04	2	7	1998.49
E04	2	7	2051.3
F04	2	7	2106.67
A05	2	7	750.8
B05	2	7	759.33
C05	2	7	748.23
D05	2	7	737.77
E05	2	7	920.14
F05	2	7	891.98
A06	2	7	1305.8
B06	2	7	1497.24
C06	2	7	1422.56
D06	2	7	1310.38
E06	2	7	1586.56
F06	2	7	1621.85
A07	2	7	1235.75
B07	2	7	1268.21
C07	2	7	1344.64
D07	2	7	1239.66
E07	2	7	1345.78
F07	2	7	1428.49
A08	2	7	932.32
B08	2	7	979.26
C08	2	7	925.04
D08	2	7	907.97
E08	2	7	931.69
F08	2	7	1134.2
A01	2	8	721.11
B01	2	8	547.04
C01	2	8	587
D01	2	8	561.7
E01	2	8	685.33
F01	2	8	666.3
G01	2	8	1078.47
H01	2	8	2070.74
A02	2	8	1289.36
B02	2	8	1267.75
C02	2	8	1290.68
D02	2	8	1282.31
E02	2	8	1328.28
F02	2	8	1290.78
G02	2	8	1337.01
H02	2	8	2198.41
A03	2	8	711.62
B03	2	8	686.79
C03	2	8	719.49
D03	2	8	729.32
E03	2	8	706.87
F03	2	8	810.9
G03	2	8	1093.17
H03	2	8	2169.52
A04	2	8	2079.9
B04	2	8	2013.52
C04	2	8	2055.64
D04	2	8	2013.25
E04	2	8	2064.36
F04	2	8	2117.05
A05	2	8	758.49
B05	2	8	766.74
C05	2	8	756.73
D05	2	8	742.9
E05	2	8	926.94
F05	2	8	899.11
A06	2	8	1318.22
B06	2	8	1516.71
C06	2	8	1441.72
D06	2	8	1320.5
E06	2	8	1598.79
F06	2	8	1626.35
A07	2	8	1246.88
B07	2	8	1279.05
C07	2	8	1357.02
D07	2	8	1248.66
E07	2	8	1352.75
F07	2	8	1440.28
A08	2	8	942.23
B08	2	8	986.3
C08	2	8	934.7
D08	2	8	915.61
E08	2	8	937.79
F08	2	8	1161.1
A01	2	9	741.31
B01	2	9	554.33
C01	2	9	592.78
D01	2	9	570.05
E01	2	9	689.78
F01	2	9	669.96
G01	2	9	1316.48
H01	2	9	3021.36
A02	2	9	1311.63
B02	2	9	1286
C02	2	9	1308.37
D02	2	9	1298.06
E02	2	9	1337.43
F02	2	9	1298.46
G02	2	9	1612.42
H02	2	9	3240.09
A03	2	9	721.29
B03	2	9	692.19
C03	2	9	723.94
D03	2	9	735.3
E03	2	9	715.26
F03	2	9	823.33
G03	2	9	1304.52
H03	2	9	3175.68
A04	2	9	2119.6
B04	2	9	2044.65
C04	2	9	2084.61
D04	2	9	2037.88
E04	2	9	2087.22
F04	2	9	2128.79
A05	2	9	771.72
B05	2	9	780.83
C05	2	9	764.62
D05	2	9	751.45
E05	2	9	936.83
F05	2	9	908.1
A06	2	9	1342.01
B06	2	9	1544.18
C06	2	9	1466.14
D06	2	9	1339.4
E06	2	9	1617.8
F06	2	9	1637.02
A07	2	9	1265.63
B07	2	9	1291.19
C07	2	9	1374.52
D07	2	9	1262.64
E07	2	9	1363.88
F07	2	9	1455.5
A08	2	9	955.8
B08	2	9	997.85
C08	2	9	948.26
D08	2	9	925.77
E08	2	9	946.42
F08	2	9	1189.26
A01	2	10	756.99
B01	2	10	559.92
C01	2	10	595.08
D01	2	10	574.75
E01	2	10	689.8
F01	2	10	670.23
G01	2	10	1742.43
H01	2	10	4450.75
A02	2	10	1315.78
B02	2	10	1295.6
C02	2	10	1311.41
D02	2	10	1300.44
E02	2	10	1340.86
F02	2	10	1300.33
G02	2	10	2122.54
H02	2	10	4833.39
A03	2	10	728.06
B03	2	10	692.84
C03	2	10	723.4
D03	2	10	736.05
E03	2	10	721.28
F03	2	10	834.85
G03	2	10	1681.86
H03	2	10	4709.24
A04	2	10	2119.82
B04	2	10	2049.82
C04	2	10	2085.28
D04	2	10	2042.23
E04	2	10	2091.38
F04	2	10	2129.42
A05	2	10	780.2
B05	2	10	788.73
C05	2	10	766.9
D05	2	10	753.25
E05	2	10	938.27
F05	2	10	914.34
A06	2	10	1341.67
B06	2	10	1558.75
C06	2	10	1478.61
D06	2	10	1341.03
E06	2	10	1627.02
F06	2	10	1639.34
A07	2	10	1264.95
B07	2	10	1292.35
C07	2	10	1384.47
D07	2	10	1265.37
E07	2	10	1366.34
F07	2	10	1467.66
A08	2	10	965.58
B08	2	10	1005.42
C08	2	10	958.14
D08	2	10	932.29
E08	2	10	951.42
F08	2	10	1207.17
A01	2	11	763.82
B01	2	11	562.2
C01	2	11	597.49
D01	2	11	575.97
E01	2	11	690.75
F01	2	11	669.4
G01	2	11	2499.47
H01	2	11	6373.86
A02	2	11	1323.25
B02	2	11	1300.52
C02	2	11	1316.57
D02	2	11	1304.69
E02	2	11	1344.82
F02	2	11	1303.02
G02	2	11	3007.54
H02	2	11	7007.71
A03	2	11	730.06
B03	2	11	695.19
C03	2	11	724.81
D03	2	11	737.13
E03	2	11	722.86
F03	2	11	840.48
G03	2	11	2353.77
H03	2	11	6780.44
A04	2	11	2134.69
B04	2	11	2058.69
C04	2	11	2094.14
D04	2	11	2047.3
E04	2	11	2095.79
F04	2	11	2132.32
A05	2	11	784.2
B05	2	11	791.58
C05	2	11	769.7
D05	2	11	754.41
E05	2	11	941.34
F05	2	11	917.63
A06	2	11	1348
B06	2	11	1570.21
C06	2	11	1487.63
D06	2	11	1345.88
E06	2	11	1630.68
F06	2	11	1641.36
A07	2	11	1270.89
B07	2	11	1296.22
C07	2	11	1386.4
D07	2	11	1269.73
E07	2	11	1369.15
F07	2	11	1472.17
A08	2	11	972.13
B08	2	11	1008.03
C08	2	11	963.01
D08	2	11	935.45
E08	2	11	952.96
F08	2	11	1231.37
A01	2	12	770.09
B01	2	12	561.41
C01	2	12	597.01
D01	2	12	573.77
E01	2	12	691.9
F01	2	12	668.07
G01	2	12	3719.09
H01	2	12	8553.19
A02	2	12	1321.26
B02	2	12	1295.89
C02	2	12	1315.54
D02	2	12	1301.46
E02	2	12	1343.62
F02	2	12	1302.21
G02	2	12	4436.26
H02	2	12	9555.18
A03	2	12	727.04
B03	2	12	695.67
C03	2	12	725.32
D03	2	12	737
E03	2	12	723.12
F03	2	12	846.25
G03	2	12	3450.96
H03	2	12	9125.94
A04	2	12	2131.93
B04	2	12	2053.74
C04	2	12	2091.15
D04	2	12	2043.15
E04	2	12	2091.05
F04	2	12	2128.77
A05	2	12	783.37
B05	2	12	789.16
C05	2	12	773.32
D05	2	12	752.53
E05	2	12	941.17
F05	2	12	921.4
A06	2	12	1345.77
B06	2	12	1573.99
C06	2	12	1488.02
D06	2	12	1343.18
E06	2	12	1626.07
F06	2	12	1640
A07	2	12	1267.95
B07	2	12	1291.99
C07	2	12	1383.31
D07	2	12	1268.22
E07	2	12	1367.98
F07	2	12	1476.93
A08	2	12	979.48
B08	2	12	1009.12
C08	2	12	968
D08	2	12	938.81
E08	2	12	955.04
F08	2	12	1247.92
A01	2	13	769.13
B01	2	13	558.41
C01	2	13	594.57
D01	2	13	570.54
E01	2	13	689.05
F01	2	13	665.93
G01	2	13	5459.65
H01	2	13	10820.9
A02	2	13	1311.43
B02	2	13	1289.41
C02	2	13	1307.4
D02	2	13	1297.09
E02	2	13	1341.36
F02	2	13	1299.75
G02	2	13	6501.59
H02	2	13	12185.7
A03	2	13	722.66
B03	2	13	693.69
C03	2	13	723.17
D03	2	13	734.94
E03	2	13	722.16
F03	2	13	848.81
G03	2	13	5061.86
H03	2	13	11563.7
A04	2	13	2110.48
B04	2	13	2039.97
C04	2	13	2080.13
D04	2	13	2032.4
E04	2	13	2079.42
F04	2	13	2124.5
A05	2	13	778.68
B05	2	13	783.31
C05	2	13	772.65
D05	2	13	751.07
E05	2	13	939.26
F05	2	13	920.58
A06	2	13	1340.24
B06	2	13	1570.45
C06	2	13	1485.32
D06	2	13	1336.91
E06	2	13	1617.94
F06	2	13	1637.17
A07	2	13	1260.07
B07	2	13	1286.48
C07	2	13	1376.16
D07	2	13	1263.06
E07	2	13	1365.02
F07	2	13	1476.07
A08	2	13	980.89
B08	2	13	1009.14
C08	2	13	969.39
D08	2	13	939.92
E08	2	13	959.49
F08	2	13	1266.56
A01	2	14	767.08
B01	2	14	555.91
C01	2	14	590.19
D01	2	14	568.24
E01	2	14	686.26
F01	2	14	663.51
G01	2	14	7580.77
H01	2	14	12971.9
A02	2	14	1304.92
B02	2	14	1285.69
C02	2	14	1301.06
D02	2	14	1293.27
E02	2	14	1339.44
F02	2	14	1298.06
G02	2	14	9035.13
H02	2	14	14713.7
A03	2	14	717.44
B03	2	14	691.78
C03	2	14	720.48
D03	2	14	732.52
E03	2	14	722.19
F03	2	14	851.4
G03	2	14	7084.14
H03	2	14	13868
A04	2	14	2096.35
B04	2	14	2030.32
C04	2	14	2070.87
D04	2	14	2024.63
E04	2	14	2071.87
F04	2	14	2121.46
A05	2	14	775.27
B05	2	14	779.41
C05	2	14	771.83
D05	2	14	749.87
E05	2	14	937.3
F05	2	14	920.46
A06	2	14	1336.73
B06	2	14	1572.09
C06	2	14	1489.7
D06	2	14	1333.42
E06	2	14	1616.45
F06	2	14	1636.86
A07	2	14	1253.87
B07	2	14	1281.04
C07	2	14	1371.35
D07	2	14	1258.84
E07	2	14	1363.49
F07	2	14	1477.24
A08	2	14	988.41
B08	2	14	1015.06
C08	2	14	979.72
D08	2	14	947.35
E08	2	14	967.26
F08	2	14	1290.39
A01	2	15	767.15
B01	2	15	554
C01	2	15	586.33
D01	2	15	566.52
E01	2	15	684.27
F01	2	15	662.21
G01	2	15	9988.81
H01	2	15	14882.3
A02	2	15	1304.92
B02	2	15	1290.09
C02	2	15	1303.46
D02	2	15	1295.26
E02	2	15	1343.26
F02	2	15	1302.26
G02	2	15	11873.8
H02	2	15	16964.7
A03	2	15	714.05
B03	2	15	689.67
C03	2	15	720.03
D03	2	15	730.61
E03	2	15	723.65
F03	2	15	853.82
G03	2	15	9409.89
H03	2	15	15937.8
A04	2	15	2087.36
B04	2	15	2025.88
C04	2	15	2066.06
D04	2	15	2019.8
E04	2	15	2066.76
F04	2	15	2120.55
A05	2	15	773.98
B05	2	15	779.58
C05	2	15	771.75
D05	2	15	750.23
E05	2	15	938.76
F05	2	15	924.32
A06	2	15	1348.71
B06	2	15	1588.46
C06	2	15	1509.22
D06	2	15	1338.53
E06	2	15	1622.22
F06	2	15	1644.97
A07	2	15	1250.59
B07	2	15	1281.43
C07	2	15	1368.39
D07	2	15	1256.12
E07	2	15	1362.22
F07	2	15	1481.82
A08	2	15	1005.27
B08	2	15	1032.72
C08	2	15	999.93
D08	2	15	966.73
E08	2	15	984.13
F08	2	15	1322.98
A01	2	16	769.47
B01	2	16	553.8
C01	2	16	586.32
D01	2	16	564.93
E01	2	16	683.66
F01	2	16	661.71
G01	2	16	12333.3
H01	2	16	16507.4
A02	2	16	1317.92
B02	2	16	1307.22
C02	2	16	1317.48
D02	2	16	1306.23
E02	2	16	1359.1
F02	2	16	1315.17
G02	2	16	14738.5
H02	2	16	18851.5
A03	2	16	711.58
B03	2	16	688.54
C03	2	16	720.4
D03	2	16	731.13
E03	2	16	724.97
F03	2	16	858.51
G03	2	16	11780.1
H03	2	16	17679.3
A04	2	16	2095.19
B04	2	16	2036.65
C04	2	16	2076.6
D04	2	16	2027.45
E04	2	16	2074.81
F04	2	16	2131.08
A05	2	16	779.11
B05	2	16	782.8
C05	2	16	778.7
D05	2	16	754.04
E05	2	16	947.3
F05	2	16	933.16
A06	2	16	1382.04
B06	2	16	1633.16
C06	2	16	1553.13
D06	2	16	1357.87
E06	2	16	1644.71
F06	2	16	1667.77
A07	2	16	1258.63
B07	2	16	1287.84
C07	2	16	1377.23
D07	2	16	1259.43
E07	2	16	1367.28
F07	2	16	1491.17
A08	2	16	1041.38
B08	2	16	1070.58
C08	2	16	1040.38
D08	2	16	1003.8
E08	2	16	1018.41
F08	2	16	1370.55
A01	2	17	776.21
B01	2	17	555.84
C01	2	17	589.2
D01	2	17	566.84
E01	2	17	686.66
F01	2	17	662.55
G01	2	17	14454.9
H01	2	17	17862.4
A02	2	17	1354.37
B02	2	17	1345.58
C02	2	17	1351.97
D02	2	17	1336.47
E02	2	17	1395.28
F02	2	17	1344.58
G02	2	17	17353.2
H02	2	17	20410.8
A03	2	17	711.01
B03	2	17	688.91
C03	2	17	722.14
D03	2	17	731.33
E03	2	17	727.11
F03	2	17	863.7
G03	2	17	14046.3
H03	2	17	19111.4
A04	2	17	2129.31
B04	2	17	2070.97
C04	2	17	2109.47
D04	2	17	2055.3
E04	2	17	2100.17
F04	2	17	2160.42
A05	2	17	795.59
B05	2	17	796.99
C05	2	17	794.67
D05	2	17	768.85
E05	2	17	966.02
F05	2	17	951.83
A06	2	17	1455.04
B06	2	17	1726.37
C06	2	17	1644.19
D06	2	17	1405.31
E06	2	17	1698.37
F06	2	17	1717.1
A07	2	17	1282.14
B07	2	17	1308.75
C07	2	17	1400.48
D07	2	17	1274.57
E07	2	17	1384.64
F07	2	17	1512.69
A08	2	17	1116.03
B08	2	17	1147
C08	2	17	1120.97
D08	2	17	1074.6
E08	2	17	1086.52
F08	2	17	1448.74
A01	2	18	784.86
B01	2	18	559.95
C01	2	18	594.46
D01	2	18	569.95
E01	2	18	693.6
F01	2	18	667.62
G01	2	18	16295.5
H01	2	18	18977.1
A02	2	18	1431.82
B02	2	18	1419.41
C02	2	18	1423.56
D02	2	18	1402.76
E02	2	18	1464.55
F02	2	18	1407.52
G02	2	18	19602.4
H02	2	18	21690.2
A03	2	18	713.91
B03	2	18	692.99
C03	2	18	725.31
D03	2	18	731.46
E03	2	18	731.34
F03	2	18	868.93
G03	2	18	16055.6
H03	2	18	20281
A04	2	18	2212.5
B04	2	18	2145.81
C04	2	18	2185.78
D04	2	18	2121.36
E04	2	18	2160.8
F04	2	18	2226.14
A05	2	18	830.58
B05	2	18	833.51
C05	2	18	828.91
D05	2	18	799.35
E05	2	18	1005.33
F05	2	18	986.49
A06	2	18	1605.6
B06	2	18	1908.16
C06	2	18	1825.87
D06	2	18	1499.83
E06	2	18	1807.02
F06	2	18	1818.59
A07	2	18	1332.01
B07	2	18	1356.27
C07	2	18	1447.97
D07	2	18	1312.23
E07	2	18	1422.92
F07	2	18	1554.64
A08	2	18	1261.49
B08	2	18	1295.26
C08	2	18	1274.4
D08	2	18	1210.18
E08	2	18	1216.52
F08	2	18	1582.93
A01	2	19	803.67
B01	2	19	574.34
C01	2	19	607.32
D01	2	19	586.05
E01	2	19	708.79
F01	2	19	681.62
G01	2	19	17883.7
H01	2	19	19922.2
A02	2	19	1604.65
B02	2	19	1581.02
C02	2	19	1580.31
D02	2	19	1544.66
E02	2	19	1604.61
F02	2	19	1539.3
G02	2	19	21499.2
H02	2	19	22760.1
A03	2	19	726.45
B03	2	19	704.69
C03	2	19	735.97
D03	2	19	738.7
E03	2	19	739.02
F03	2	19	876.31
G03	2	19	17843.6
H03	2	19	21262.5
A04	2	19	2419.61
B04	2	19	2325.66
C04	2	19	2366.27
D04	2	19	2268.18
E04	2	19	2303.74
F04	2	19	2374.29
A05	2	19	910.07
B05	2	19	913.67
C05	2	19	902.61
D05	2	19	861.63
E05	2	19	1086.57
F05	2	19	1056.42
A06	2	19	1929.08
B06	2	19	2278.46
C06	2	19	2203.44
D06	2	19	1695.66
E06	2	19	2034.94
F06	2	19	2026
A07	2	19	1443.44
B07	2	19	1465.29
C07	2	19	1552.03
D07	2	19	1393.31
E07	2	19	1505.77
F07	2	19	1641.99
A08	2	19	1549.76
B08	2	19	1583.21
C08	2	19	1561
D08	2	19	1472.77
E08	2	19	1466.4
F08	2	19	1824.41
A01	2	20	828.75
B01	2	20	596.24
C01	2	20	627.34
D01	2	20	608.12
E01	2	20	734.51
F01	2	20	705.08
G01	2	20	19172.7
H01	2	20	20479.9
A02	2	20	1916.27
B02	2	20	1863.64
C02	2	20	1862.79
D02	2	20	1801.21
E02	2	20	1862.13
F02	2	20	1789.15
G02	2	20	23058.5
H02	2	20	23618.7
A03	2	20	742.4
B03	2	20	715.18
C03	2	20	749.81
D03	2	20	750.42
E03	2	20	749.78
F03	2	20	888.87
G03	2	20	19366
H03	2	20	21843.5
A04	2	20	2808.83
B04	2	20	2652.28
C04	2	20	2709.35
D04	2	20	2537.57
E04	2	20	2568.91
F04	2	20	2642.6
A05	2	20	1053.52
B05	2	20	1054.99
C05	2	20	1036.41
D05	2	20	982.36
E05	2	20	1233.59
F05	2	20	1186.61
A06	2	20	2488.57
B06	2	20	2944.84
C06	2	20	2867.02
D06	2	20	2050.62
E06	2	20	2448.86
F06	2	20	2405.33
A07	2	20	1644.82
B07	2	20	1668.62
C07	2	20	1747.11
D07	2	20	1540.5
E07	2	20	1657.82
F07	2	20	1803.91
A08	2	20	2063.74
B08	2	20	2108.83
C08	2	20	2072.06
D08	2	20	1958.7
E08	2	20	1916.17
F08	2	20	2251.93
A01	2	21	871.49
B01	2	21	632.53
C01	2	21	666.46
D01	2	21	644.22
E01	2	21	781.08
F01	2	21	747.42
G01	2	21	20210.5
H01	2	21	21087.3
A02	2	21	2467.78
B02	2	21	2365.3
C02	2	21	2366.54
D02	2	21	2262.45
E02	2	21	2330.15
F02	2	21	2230.82
G02	2	21	24303.7
H02	2	21	24121.1
A03	2	21	766.84
B03	2	21	738.41
C03	2	21	773.25
D03	2	21	770.34
E03	2	21	765.3
F03	2	21	910.27
G03	2	21	20604.7
H03	2	21	22499.6
A04	2	21	3506.43
B04	2	21	3240.93
C04	2	21	3311.69
D04	2	21	3025.36
E04	2	21	3056.32
F04	2	21	3139.08
A05	2	21	1325.63
B05	2	21	1314.8
C05	2	21	1296.16
D05	2	21	1200.78
E05	2	21	1511.21
F05	2	21	1434.93
A06	2	21	3308.93
B06	2	21	4023.77
C06	2	21	3927.14
D06	2	21	2675.09
E06	2	21	3181.7
F06	2	21	3082.33
A07	2	21	2014.9
B07	2	21	2045.14
C07	2	21	2112.55
D07	2	21	1822.46
E07	2	21	1943.47
F07	2	21	2117.21
A08	2	21	2951.17
B08	2	21	2991.7
C08	2	21	2954.66
D08	2	21	2808.83
E08	2	21	2730.7
F08	2	21	2994.01
A01	2	22	954.82
B01	2	22	707.49
C01	2	22	741.98
D01	2	22	719.9
E01	2	22	871.44
F01	2	22	832.86
G01	2	22	21078.5
H01	2	22	21608
A02	2	22	3447.98
B02	2	22	3254.86
C02	2	22	3260.25
D02	2	22	3081.16
E02	2	22	3163.96
F02	2	22	3015.9
G02	2	22	25316.6
H02	2	22	24688.5
A03	2	22	820.96
B03	2	22	787.11
C03	2	22	817.79
D03	2	22	808.89
E03	2	22	799.66
F03	2	22	948.46
G03	2	22	21633.3
H03	2	22	23060
A04	2	22	4693.34
B04	2	22	4285.2
C04	2	22	4373.84
D04	2	22	3931.33
E04	2	22	3964.62
F04	2	22	4034.15
A05	2	22	1820.49
B05	2	22	1802.62
C05	2	22	1780.53
D05	2	22	1608.7
E05	2	22	2035.42
F05	2	22	1917.15
A06	2	22	4449.73
B06	2	22	5670.46
C06	2	22	5514.73
D06	2	22	3764.76
E06	2	22	4422.55
F06	2	22	4257.48
A07	2	22	2702.16
B07	2	22	2722.69
C07	2	22	2791.83
D07	2	22	2341.22
E07	2	22	2483.5
F07	2	22	2686.1
A08	2	22	4393.34
B08	2	22	4414.42
C08	2	22	4391.65
D08	2	22	4159.3
E08	2	22	4049.71
F08	2	22	4216.68
A01	2	23	1115.45
B01	2	23	856.19
C01	2	23	890.35
D01	2	23	868.3
E01	2	23	1048.12
F01	2	23	1002.85
G01	2	23	21759.1
H01	2	23	22038.4
A02	2	23	5051.79
B02	2	23	4708.86
C02	2	23	4722.28
D02	2	23	4459.53
E02	2	23	4566.82
F02	2	23	4308.27
G02	2	23	26136.2
H02	2	23	25176.5
A03	2	23	921.95
B03	2	23	878.63
C03	2	23	903.65
D03	2	23	882.77
E03	2	23	867.02
F03	2	23	1016.85
G03	2	23	22484.8
H03	2	23	23507.5
A04	2	23	6551.38
B04	2	23	5944.05
C04	2	23	6057.04
D04	2	23	5409.43
E04	2	23	5409.53
F04	2	23	5492.79
A05	2	23	2694.97
B05	2	23	2668.89
C05	2	23	2636
D05	2	23	2362.94
E05	2	23	2969.84
F05	2	23	2753.47
A06	2	23	5848.66
B06	2	23	7816.29
C06	2	23	7490.3
D06	2	23	5359.97
E06	2	23	6300.49
F06	2	23	5955.23
A07	2	23	3936.46
B07	2	23	3935.79
C07	2	23	3975.75
D07	2	23	3267.01
E07	2	23	3450.1
F07	2	23	3683.35
A08	2	23	6479.51
B08	2	23	6468.63
C08	2	23	6469.91
D08	2	23	6125.25
E08	2	23	6006.94
F08	2	23	6035.48
A01	2	24	1422.12
B01	2	24	1141.82
C01	2	24	1185.57
D01	2	24	1152.65
E01	2	24	1382.38
F01	2	24	1327.49
G01	2	24	22304
H01	2	24	22382.5
A02	2	24	7356.69
B02	2	24	6796.66
C02	2	24	6819.91
D02	2	24	6392.07
E02	2	24	6529.19
F02	2	24	6185.48
G02	2	24	26815.7
H02	2	24	25568.5
A03	2	24	1122.66
B03	2	24	1060.22
C03	2	24	1076.13
D03	2	24	1030.37
E03	2	24	993.79
F03	2	24	1149.74
G03	2	24	23192.5
H03	2	24	23876.2
A04	2	24	9126.98
B04	2	24	8219.76
C04	2	24	8365.85
D04	2	24	7421.38
E04	2	24	7429.81
F04	2	24	7559.94
A05	2	24	4162.56
B05	2	24	4076.7
C05	2	24	3982.75
D05	2	24	3571.85
E05	2	24	4532.39
F05	2	24	4161.25
A06	2	24	7525.87
B06	2	24	10177.4
C06	2	24	9708.54
D06	2	24	7361.5
E06	2	24	8653.27
F06	2	24	7987.84
A07	2	24	5824.53
B07	2	24	5800.67
C07	2	24	5787.83
D07	2	24	4788.07
E07	2	24	5035.89
F07	2	24	5297.66
A08	2	24	8998.58
B08	2	24	8922.48
C08	2	24	9033.91
D08	2	24	8541.23
E08	2	24	8527.66
F08	2	24	8315.76
A01	2	25	1976.73
B01	2	25	1666
C01	2	25	1727.71
D01	2	25	1672
E01	2	25	1992.1
F01	2	25	1935.12
G01	2	25	22753.7
H01	2	25	22662.9
A02	2	25	10137.2
B02	2	25	9275.46
C02	2	25	9357.34
D02	2	25	8674.34
E02	2	25	8894.43
F02	2	25	8444.99
G02	2	25	27368.3
H02	2	25	25884.2
A03	2	25	1490.34
B03	2	25	1392.79
C03	2	25	1392.94
D03	2	25	1300.29
E03	2	25	1233.3
F03	2	25	1389.68
G03	2	25	23776.8
H03	2	25	24175.3
A04	2	25	12053
B04	2	25	10818.8
C04	2	25	11007.1
D04	2	25	9808.96
E04	2	25	9857.84
F04	2	25	10003.2
A05	2	25	6204.37
B05	2	25	6094.95
C05	2	25	5890.46
D05	2	25	5312.71
E05	2	25	6709.83
F05	2	25	6154.83
A06	2	25	9405.89
B06	2	25	12541.6
C06	2	25	11856.8
D06	2	25	9546.45
E06	2	25	11309.9
F06	2	25	10205.3
A07	2	25	8379.96
B07	2	25	8358.69
C07	2	25	8256.3
D07	2	25	6981.16
E07	2	25	7322.55
F07	2	25	7602.29
A08	2	25	11696.8
B08	2	25	11536
C08	2	25	11737.6
D08	2	25	11225.7
E08	2	25	11291.5
F08	2	25	10870.9
A01	2	26	2941.1
B01	2	26	2589.78
C01	2	26	2623.63
D01	2	26	2547.59
E01	2	26	3031.49
F01	2	26	2941.09
G01	2	26	23111.5
H01	2	26	22896.4
A02	2	26	13038.5
B02	2	26	11972.9
C02	2	26	12016.7
D02	2	26	11116
E02	2	26	11419.3
F02	2	26	10933
G02	2	26	27815.2
H02	2	26	26139.9
A03	2	26	2149.48
B03	2	26	1991.44
C03	2	26	1967.68
D03	2	26	1808.44
E03	2	26	1686.48
F03	2	26	1825.57
G03	2	26	24266.9
H03	2	26	24416
A04	2	26	15014.5
B04	2	26	13529.6
C04	2	26	13767.5
D04	2	26	12319.4
E04	2	26	12420
F04	2	26	12624.2
A05	2	26	8609.09
B05	2	26	8561.36
C05	2	26	8267.15
D05	2	26	7472.93
E05	2	26	9268.49
F05	2	26	8603.64
A06	2	26	11383.4
B06	2	26	14723.4
C06	2	26	13839.9
D06	2	26	11627.1
E06	2	26	13860.5
F06	2	26	12433.6
A07	2	26	11296.4
B07	2	26	11315
C07	2	26	11166.8
D07	2	26	9686.73
E07	2	26	10213.3
F07	2	26	10346.7
A08	2	26	14257.6
B08	2	26	14068.4
C08	2	26	14301.4
D08	2	26	13761.9
E08	2	26	13958
F08	2	26	13421.4
A01	2	27	4362.42
B01	2	27	3969.47
C01	2	27	3993.26
D01	2	27	3874.15
E01	2	27	4622.93
F01	2	27	4463.08
G01	2	27	23399.8
H01	2	27	23092.4
A02	2	27	15801.5
B02	2	27	14534.4
C02	2	27	14554
D02	2	27	13464.2
E02	2	27	13828.7
F02	2	27	13304.9
G02	2	27	28168
H02	2	27	26345.3
A03	2	27	3274.31
B03	2	27	3019.13
C03	2	27	2961.08
D03	2	27	2698.78
E03	2	27	2482.3
F03	2	27	2585.85
G03	2	27	24667.1
H03	2	27	24611.6
A04	2	27	17720.3
B04	2	27	16129.8
C04	2	27	16417
D04	2	27	14761.3
E04	2	27	14881
F04	2	27	15144
A05	2	27	11164.9
B05	2	27	11139.7
C05	2	27	10718.7
D05	2	27	9817.43
E05	2	27	12017.5
F05	2	27	11212.8
A06	2	27	13255
B06	2	27	16702.2
C06	2	27	15617.1
D06	2	27	13529.9
E06	2	27	16174.9
F06	2	27	14559.7
A07	2	27	14332.3
B07	2	27	14472.8
C07	2	27	14179
D07	2	27	12585.9
E07	2	27	13282.1
F07	2	27	13302.9
A08	2	27	16554.2
B08	2	27	16329.8
C08	2	27	16648
D08	2	27	16016.9
E08	2	27	16355.8
F08	2	27	15720.3
A01	2	28	6252.33
B01	2	28	5839.75
C01	2	28	5865.73
D01	2	28	5656.41
E01	2	28	6783.82
F01	2	28	6463.14
G01	2	28	23643
H01	2	28	23250
A02	2	28	18298.3
B02	2	28	16884.6
C02	2	28	16859.8
D02	2	28	15625.1
E02	2	28	15963.4
F02	2	28	15443.3
G02	2	28	28469.2
H02	2	28	26514.1
A03	2	28	5021.35
B03	2	28	4686.66
C03	2	28	4586.01
D03	2	28	4128.61
E03	2	28	3733.31
F03	2	28	3817.46
G03	2	28	24995.2
H03	2	28	24773.5
A04	2	28	20090.3
B04	2	28	18418.4
C04	2	28	18747.1
D04	2	28	16957.3
E04	2	28	17095.2
F04	2	28	17409.6
A05	2	28	13594.8
B05	2	28	13609.4
C05	2	28	13023.3
D05	2	28	12023.6
E05	2	28	14586.5
F05	2	28	13749
A06	2	28	14948.3
B06	2	28	18426.2
C06	2	28	17158.8
D06	2	28	15222.2
E06	2	28	18212.7
F06	2	28	16500.8
A07	2	28	17163.9
B07	2	28	17393.1
C07	2	28	17043.5
D07	2	28	15362.4
E07	2	28	16228.8
F07	2	28	16137.2
A08	2	28	18548.9
B08	2	28	18296.8
C08	2	28	18698.3
D08	2	28	17959.6
E08	2	28	18431.4
F08	2	28	17723.9
A01	2	29	8322.37
B01	2	29	7919.45
C01	2	29	7947.68
D01	2	29	7606.93
E01	2	29	9220.97
F01	2	29	8775.41
G01	2	29	23846.2
H01	2	29	23375.9
A02	2	29	20475.5
B02	2	29	18918.9
C02	2	29	18882.6
D02	2	29	17516
E02	2	29	17833.3
F02	2	29	17315.6
G02	2	29	28725.1
H02	2	29	26658
A03	2	29	7441.68
B03	2	29	6939.53
C03	2	29	6816.41
D03	2	29	6121.12
E03	2	29	5538.38
F03	2	29	5574.92
G03	2	29	25271.5
H03	2	29	24906.7
A04	2	29	22147
B04	2	29	20371.3
C04	2	29	20737.5
D04	2	29	18815.9
E04	2	29	19003.7
F04	2	29	19367.1
A05	2	29	15824.8
B05	2	29	15813.5
C05	2	29	15100.4
D05	2	29	14001.7
E05	2	29	16921.6
F05	2	29	16052.2
A06	2	29	16465.2
B06	2	29	19861.8
C06	2	29	18476.6
D06	2	29	16681.3
E06	2	29	19957.3
F06	2	29	18206.4
A07	2	29	19637.8
B07	2	29	19962.2
C07	2	29	19528.6
D07	2	29	17867.9
E07	2	29	18858.4
F07	2	29	18654.9
A08	2	29	20237.8
B08	2	29	19972.4
C08	2	29	20409.6
D08	2	29	19614.1
E08	2	29	20181.7
F08	2	29	19461
A01	2	30	10392.7
B01	2	30	10028.9
C01	2	30	10089.3
D01	2	30	9589.75
E01	2	30	11641.9
F01	2	30	11093.3
G01	2	30	24010.2
H01	2	30	23481.2
A02	2	30	22329.2
B02	2	30	20662.6
C02	2	30	20631.5
D02	2	30	19115.9
E02	2	30	19404.5
F02	2	30	18909.5
G02	2	30	28937.3
H02	2	30	26780.1
A03	2	30	10159.1
B03	2	30	9493.08
C03	2	30	9444.29
D03	2	30	8554.06
E03	2	30	7780.3
F03	2	30	7747.64
G03	2	30	25504.9
H03	2	30	25014.9
A04	2	30	23882.6
B04	2	30	22032.8
C04	2	30	22415
D04	2	30	20369
E04	2	30	20637.5
F04	2	30	21016.7
A05	2	30	17768.2
B05	2	30	17737.6
C05	2	30	16948.7
D05	2	30	15736.4
E05	2	30	18937.3
F05	2	30	18066.5
A06	2	30	17762.6
B06	2	30	21050.2
C06	2	30	19575.6
D06	2	30	17911
E06	2	30	21420.4
F06	2	30	19668.6
A07	2	30	21727
B07	2	30	22105.4
C07	2	30	21614
D07	2	30	19979.4
E07	2	30	21103.5
F07	2	30	20801
A08	2	30	21641.8
B08	2	30	21372.6
C08	2	30	21825.3
D08	2	30	20972.3
E08	2	30	21624.9
F08	2	30	20904.8
A01	2	31	12324.1
B01	2	31	11990
C01	2	31	12048.6
D01	2	31	11387.4
E01	2	31	13860.8
F01	2	31	13180.7
G01	2	31	24146
H01	2	31	23543.8
A02	2	31	23871.7
B02	2	31	22102.4
C02	2	31	22095.1
D02	2	31	20422.8
E02	2	31	20726.2
F02	2	31	20239.8
G02	2	31	29108.9
H02	2	31	26850.1
A03	2	31	12803.4
B03	2	31	12100
C03	2	31	12115.8
D03	2	31	11103
E03	2	31	10186.5
F03	2	31	9995.29
G03	2	31	25704.7
H03	2	31	25107.3
A04	2	31	25307.8
B04	2	31	23399.2
C04	2	31	23810.4
D04	2	31	21664.3
E04	2	31	21982.2
F04	2	31	22406.3
A05	2	31	19444.4
B05	2	31	19390.4
C05	2	31	18515.5
D05	2	31	17231.8
E05	2	31	20661.7
F05	2	31	19776.7
A06	2	31	18877.3
B06	2	31	22038.2
C06	2	31	20479.6
D06	2	31	18931.5
E06	2	31	22631.5
F06	2	31	20902.4
A07	2	31	23456.7
B07	2	31	23888.8
C07	2	31	23339.1
D07	2	31	21723.1
E07	2	31	22969.9
F07	2	31	22591.9
A08	2	31	22794.5
B08	2	31	22527.2
C08	2	31	22988.8
D08	2	31	22078.4
E08	2	31	22801.3
F08	2	31	22091.3
A01	2	32	13992.7
B01	2	32	13710.6
C01	2	32	13749.4
D01	2	32	12942.6
E01	2	32	15794
F01	2	32	15006.7
G01	2	32	24258.5
H01	2	32	23585.7
A02	2	32	25151.9
B02	2	32	23277.2
C02	2	32	23282.3
D02	2	32	21490.3
E02	2	32	21814.1
F02	2	32	21337.6
G02	2	32	29249.3
H02	2	32	26915.5
A03	2	32	15206.6
B03	2	32	14503
C03	2	32	14576.7
D03	2	32	13484.6
E03	2	32	12414.4
F03	2	32	12056.1
G03	2	32	25877.5
H03	2	32	25162.9
A04	2	32	26473.3
B04	2	32	24514.1
C04	2	32	24952.4
D04	2	32	22733.6
E04	2	32	23081
F04	2	32	23554.4
A05	2	32	20832.1
B05	2	32	20777.6
C05	2	32	19835.7
D05	2	32	18467.5
E05	2	32	22084.6
F05	2	32	21195.7
A06	2	32	19809.5
B06	2	32	22834.9
C06	2	32	21210.2
D06	2	32	19766.7
E06	2	32	23624.7
F06	2	32	21933.4
A07	2	32	24869.5
B07	2	32	25335.8
C07	2	32	24742.2
D07	2	32	23148.6
E07	2	32	24497.9
F07	2	32	24063
A08	2	32	23735.6
B08	2	32	23470.6
C08	2	32	23935.4
D08	2	32	22976.5
E08	2	32	23758.1
F08	2	32	23077.3
A01	2	33	15403.3
B01	2	33	15171.9
C01	2	33	15211.3
D01	2	33	14256.2
E01	2	33	17447
F01	2	33	16546.5
G01	2	33	24349.6
H01	2	33	23616.5
A02	2	33	26184.5
B02	2	33	24233
C02	2	33	24265.9
D02	2	33	22365.3
E02	2	33	22703.3
F02	2	33	22240.1
G02	2	33	29360.8
H02	2	33	26954.5
A03	2	33	17313.5
B03	2	33	16611.8
C03	2	33	16749.9
D03	2	33	15627.5
E03	2	33	14376.9
F03	2	33	13909.9
G03	2	33	26021
H03	2	33	25205.5
A04	2	33	27416.3
B04	2	33	25425.3
C04	2	33	25888.6
D04	2	33	23606.7
E04	2	33	23978.8
F04	2	33	24476.5
A05	2	33	21974.6
B05	2	33	21923.9
C05	2	33	20914
D05	2	33	19480.7
E05	2	33	23250.2
F05	2	33	22357.5
A06	2	33	20587.5
B06	2	33	23485.5
C06	2	33	21814
D06	2	33	20452.7
E06	2	33	24434.5
F06	2	33	22791.6
A07	2	33	26025.9
B07	2	33	26515.6
C07	2	33	25878.4
D07	2	33	24303.5
E07	2	33	25735
F07	2	33	25261.1
A08	2	33	24507.8
B08	2	33	24251.3
C08	2	33	24701.9
D08	2	33	23703.1
E08	2	33	24534.3
F08	2	33	23875.3
A01	2	34	16596.6
B01	2	34	16403.1
C01	2	34	16436.2
D01	2	34	15361.5
E01	2	34	18803.9
F01	2	34	17817.2
G01	2	34	24426.9
H01	2	34	23636.1
A02	2	34	27029.5
B02	2	34	25022.6
C02	2	34	25061.2
D02	2	34	23090.8
E02	2	34	23420.9
F02	2	34	22978.5
G02	2	34	29457.5
H02	2	34	26969.4
A03	2	34	19102.6
B03	2	34	18405
C03	2	34	18607.9
D03	2	34	17451.8
E03	2	34	16059.9
F03	2	34	15494
G03	2	34	26139.5
H03	2	34	25246
A04	2	34	28178.2
B04	2	34	26164.3
C04	2	34	26669.7
D04	2	34	24321.5
E04	2	34	24706
F04	2	34	25225
A05	2	34	22920.2
B05	2	34	22867.2
C05	2	34	21791.8
D05	2	34	20305.6
E05	2	34	24201.6
F05	2	34	23303.1
A06	2	34	21240.5
B06	2	34	24017.8
C06	2	34	22303.3
D06	2	34	21022.6
E06	2	34	25101.7
F06	2	34	23502.8
A07	2	34	26949.5
B07	2	34	27451.3
C07	2	34	26799.2
D07	2	34	25241.6
E07	2	34	26728.8
F07	2	34	26230.2
A08	2	34	25132.2
B08	2	34	24888.2
C08	2	34	25328.5
D08	2	34	24291.5
E08	2	34	25160.4
F08	2	34	24519.7
A01	2	35	17580.5
B01	2	35	17409.9
C01	2	35	17429.7
D01	2	35	16266.2
E01	2	35	19910.5
F01	2	35	18845.6
G01	2	35	24492.2
H01	2	35	23635.7
A02	2	35	27709.8
B02	2	35	25665.6
C02	2	35	25703.2
D02	2	35	23675.2
E02	2	35	24010.8
F02	2	35	23576.5
G02	2	35	29515.2
H02	2	35	26955.6
A03	2	35	20583.4
B03	2	35	19914.9
C03	2	35	20149.1
D03	2	35	18985.1
E03	2	35	17468.5
F03	2	35	16817.3
G03	2	35	26242.9
H03	2	35	25240.4
A04	2	35	28798.2
B04	2	35	26764.5
C04	2	35	27293.7
D04	2	35	24910.2
E04	2	35	25298
F04	2	35	25837.7
A05	2	35	23681.8
B05	2	35	23639.1
C05	2	35	22516.5
D05	2	35	20973.9
E05	2	35	24976.6
F05	2	35	24060.7
A06	2	35	21791.5
B06	2	35	24455.9
C06	2	35	22705.1
D06	2	35	21485.6
E06	2	35	25641
F06	2	35	24101.3
A07	2	35	27685.3
B07	2	35	28177.9
C07	2	35	27538.9
D07	2	35	25986.3
E07	2	35	27523.4
F07	2	35	27015.3
A08	2	35	25619.7
B08	2	35	25408.8
C08	2	35	25839.3
D08	2	35	24765.8
E08	2	35	25667.2
F08	2	35	25045.6
A01	2	36	18372.5
B01	2	36	18232.8
C01	2	36	18246.8
D01	2	36	17003.4
E01	2	36	20819.6
F01	2	36	19694.7
G01	2	36	24542.8
H01	2	36	23636.8
A02	2	36	28257.1
B02	2	36	26186
C02	2	36	26228.1
D02	2	36	24154.8
E02	2	36	24489.3
F02	2	36	24069.8
G02	2	36	29555.2
H02	2	36	26927.2
A03	2	36	21792
B03	2	36	21137.7
C03	2	36	21411.2
D03	2	36	20225.8
E03	2	36	18639.4
F03	2	36	17906.4
G03	2	36	26336.7
H03	2	36	25233.2
A04	2	36	29149.8
B04	2	36	27252.3
C04	2	36	27788.7
D04	2	36	25382.3
E04	2	36	25774.4
F04	2	36	26330
A05	2	36	24295.2
B05	2	36	24274.1
C05	2	36	23104.9
D05	2	36	21515.5
E05	2	36	25607.4
F05	2	36	24676
A06	2	36	22256.4
B06	2	36	24812.6
C06	2	36	23041.6
D06	2	36	21864.3
E06	2	36	26073.1
F06	2	36	24599.2
A07	2	36	28269.9
B07	2	36	28779.3
C07	2	36	28136.9
D07	2	36	26586.2
E07	2	36	28152
F07	2	36	27646.2
A08	2	36	26021.4
B08	2	36	25832.1
C08	2	36	26255.8
D08	2	36	25148.1
E08	2	36	26085.4
F08	2	36	25480.8
A01	2	37	19019.1
B01	2	37	18914.5
C01	2	37	18907.5
D01	2	37	17604.9
E01	2	37	21547.4
F01	2	37	20380
G01	2	37	24572.7
H01	2	37	23634.5
A02	2	37	28698.9
B02	2	37	26608.6
C02	2	37	26661.2
D02	2	37	24549.8
E02	2	37	24873.9
F02	2	37	24471.8
G02	2	37	29557
H02	2	37	26888.6
A03	2	37	22768.9
B03	2	37	22115.2
C03	2	37	22435
D03	2	37	21231.7
E03	2	37	19584.8
F03	2	37	18809.5
G03	2	37	26393.6
H03	2	37	25226.9
A04	2	37	29543.4
B04	2	37	27649.2
C04	2	37	28182.1
D04	2	37	25761.5
E04	2	37	26158.7
F04	2	37	26723.2
A05	2	37	24791.6
B05	2	37	24787.4
C05	2	37	23581.9
D05	2	37	21953
E05	2	37	26117.7
F05	2	37	25182.4
A06	2	37	22654.1
B06	2	37	25105.1
C06	2	37	23318.8
D06	2	37	22173
E06	2	37	26423.8
F06	2	37	25014
A07	2	37	28743.1
B07	2	37	29262.2
C07	2	37	28601.5
D07	2	37	27071.2
E07	2	37	28651.7
F07	2	37	28149.6
A08	2	37	26341.9
B08	2	37	26177.2
C08	2	37	26595
D08	2	37	25457.5
E08	2	37	26419
F08	2	37	25841
A01	2	38	19295
[truncated: 161 more rows]

## Sheet: Melting raw data
hole	sampling times	temp	F1
A01	1	60	22357.1
B01	1	60	22025.6
C01	1	60	21851.9
D01	1	60	20194.3
E01	1	60	24557.7
F01	1	60	23067.5
G01	1	60	24848.2
H01	1	60	23774.7
A02	1	60	31216.6
B02	1	60	28725.4
C02	1	60	28785.4
D02	1	60	26417.4
E02	1	60	26673.2
F02	1	60	26168
G02	1	60	29631.6
H02	1	60	26850
A03	1	60	26821.5
B03	1	60	26016.4
C03	1	60	26515.3
D03	1	60	25110.3
E03	1	60	23222.2
F03	1	60	22271.8
G03	1	60	26865.8
H03	1	60	25309.2
A04	1	60	31743.8
B04	1	60	29552.6
C04	1	60	30054.7
D04	1	60	27484.6
E04	1	60	27866.6
F04	1	60	28255
A05	1	60	27348.8
B05	1	60	27295.1
C05	1	60	25782.8
D05	1	60	23907.3
E05	1	60	28428.6
F05	1	60	27304.6
A06	1	60	25192.4
B06	1	60	26928.9
C06	1	60	24949.2
D06	1	60	23793.7
E06	1	60	28251.8
F06	1	60	27045.7
A07	1	60	31055.5
B07	1	60	31519.7
C07	1	60	30717.7
D07	1	60	29132.7
E07	1	60	30717.7
F07	1	60	30146.2
A08	1	60	28160.2
B08	1	60	27961.3
C08	1	60	28346.5
D08	1	60	27017.3
E08	1	60	27907.7
F08	1	60	27396.2
A01	2	60.3	22203
B01	2	60.3	21859
C01	2	60.3	21635
D01	2	60.3	20023.1
E01	2	60.3	24312.3
F01	2	60.3	22869.5
G01	2	60.3	24624.2
H01	2	60.3	23539.2
A02	2	60.3	31048.3
B02	2	60.3	28520.2
C02	2	60.3	28607.8
D02	2	60.3	26291.6
E02	2	60.3	26525.2
F02	2	60.3	25968.7
G02	2	60.3	29405.9
H02	2	60.3	26614.2
A03	2	60.3	26725.6
B03	2	60.3	25903.6
C03	2	60.3	26299.2
D03	2	60.3	24949.2
E03	2	60.3	23037.5
F03	2	60.3	22153.1
G03	2	60.3	26683.1
H03	2	60.3	25082.7
A04	2	60.3	31590.8
B04	2	60.3	29373.5
C04	2	60.3	29844.2
D04	2	60.3	27299.7
E04	2	60.3	27614.3
F04	2	60.3	28067.1
A05	2	60.3	27213.8
B05	2	60.3	27211.6
C05	2	60.3	25619
D05	2	60.3	23771.2
E05	2	60.3	28234.8
F05	2	60.3	27151
A06	2	60.3	25143.6
B06	2	60.3	26827
C06	2	60.3	24796.8
D06	2	60.3	23664.5
E06	2	60.3	28077.7
F06	2	60.3	26942.1
A07	2	60.3	30903.8
B07	2	60.3	31322.9
C07	2	60.3	30474.8
D07	2	60.3	28898.8
E07	2	60.3	30442.2
F07	2	60.3	29921
A08	2	60.3	28006.8
B08	2	60.3	27842.3
C08	2	60.3	28138.4
D08	2	60.3	26828.3
E08	2	60.3	27726.2
F08	2	60.3	27219.6
A01	3	60.6	22095.9
B01	3	60.6	21757.6
C01	3	60.6	21533.9
D01	3	60.6	19916.1
E01	3	60.6	24186.1
F01	3	60.6	22754.4
G01	3	60.6	24495.7
H01	3	60.6	23425.8
A02	3	60.6	30922.8
B02	3	60.6	28394.5
C02	3	60.6	28469.3
D02	3	60.6	26173.4
E02	3	60.6	26404.2
F02	3	60.6	25864.6
G02	3	60.6	29266
H02	3	60.6	26476.9
A03	3	60.6	26608.1
B03	3	60.6	25790.8
C03	3	60.6	26184.5
D03	3	60.6	24823.1
E03	3	60.6	22933.7
F03	3	60.6	22061
G03	3	60.6	26552.1
H03	3	60.6	24957.8
A04	3	60.6	31470.5
B04	3	60.6	29268.8
C04	3	60.6	29722
D04	3	60.6	27196.8
E04	3	60.6	27500.7
F04	3	60.6	27964.8
A05	3	60.6	27100.7
B05	3	60.6	27093.8
C05	3	60.6	25484.6
D05	3	60.6	23654.3
E05	3	60.6	28106.8
F05	3	60.6	27024.6
A06	3	60.6	25045.4
B06	3	60.6	26703.3
C06	3	60.6	24683.2
D06	3	60.6	23572.5
E06	3	60.6	27940.7
F06	3	60.6	26818.6
A07	3	60.6	30759.7
B07	3	60.6	31162.5
C07	3	60.6	30332.2
D07	3	60.6	28748
E07	3	60.6	30294
F07	3	60.6	29791.5
A08	3	60.6	27889
B08	3	60.6	27714.5
C08	3	60.6	27998
D08	3	60.6	26686.3
E08	3	60.6	27593.2
F08	3	60.6	27085.1
A01	4	60.9	21992.9
B01	4	60.9	21635.5
C01	4	60.9	21420.3
D01	4	60.9	19818.8
E01	4	60.9	24065.3
F01	4	60.9	22642.5
G01	4	60.9	24377.8
H01	4	60.9	23322.8
A02	4	60.9	30768.5
B02	4	60.9	28267.5
C02	4	60.9	28336.7
D02	4	60.9	26063.8
E02	4	60.9	26280.9
F02	4	60.9	25748.6
G02	4	60.9	29139.5
H02	4	60.9	26359
A03	4	60.9	26469.1
B03	4	60.9	25661.1
C03	4	60.9	26062.7
D03	4	60.9	24692.7
E03	4	60.9	22828.8
F03	4	60.9	21958.5
G03	4	60.9	26431.3
H03	4	60.9	24840.8
A04	4	60.9	31347.3
B04	4	60.9	29155.9
C04	4	60.9	29589.9
D04	4	60.9	27084.2
E04	4	60.9	27386.8
F04	4	60.9	27848.3
A05	4	60.9	26983.4
B05	4	60.9	26979.7
C05	4	60.9	25363
D05	4	60.9	23540.4
E05	4	60.9	27975
F05	4	60.9	26894.5
A06	4	60.9	24922.5
B06	4	60.9	26584.6
C06	4	60.9	24576.6
D06	4	60.9	23460.9
E06	4	60.9	27805.7
F06	4	60.9	26683
A07	4	60.9	30622
B07	4	60.9	31007.5
C07	4	60.9	30173.7
D07	4	60.9	28602.8
E07	4	60.9	30149.7
F07	4	60.9	29647.1
A08	4	60.9	27769.4
B08	4	60.9	27572.5
C08	4	60.9	27839.8
D08	4	60.9	26554.6
E08	4	60.9	27438.7
F08	4	60.9	26936.8
A01	5	61.2	21872.3
B01	5	61.2	21515.3
C01	5	61.2	21303.2
D01	5	61.2	19700
E01	5	61.2	23916.3
F01	5	61.2	22502.5
G01	5	61.2	24240.4
H01	5	61.2	23164.8
A02	5	61.2	30619.4
B02	5	61.2	28129.8
C02	5	61.2	28185.3
D02	5	61.2	25936
E02	5	61.2	26137.7
F02	5	61.2	25613.2
G02	5	61.2	28983.7
H02	5	61.2	26211.4
A03	5	61.2	26334.1
B03	5	61.2	25515.4
C03	5	61.2	25913.9
D03	5	61.2	24562.7
E03	5	61.2	22700.5
F03	5	61.2	21848.7
G03	5	61.2	26275.8
H03	5	61.2	24690.4
A04	5	61.2	31210.1
B04	5	61.2	29019.3
C04	5	61.2	29443.5
D04	5	61.2	26950.3
E04	5	61.2	27252.4
F04	5	61.2	27708.8
A05	5	61.2	26858.6
B05	5	61.2	26841.7
C05	5	61.2	25242.1
D05	5	61.2	23409
E05	5	61.2	27818.2
F05	5	61.2	26747.5
A06	5	61.2	24797.5
B06	5	61.2	26443.4
C06	5	61.2	24441.2
D06	5	61.2	23329.8
E06	5	61.2	27637.1
F06	5	61.2	26533.9
A07	5	61.2	30460.4
B07	5	61.2	30838.2
C07	5	61.2	29990
D07	5	61.2	28429.1
E07	5	61.2	29971.2
F07	5	61.2	29474.8
A08	5	61.2	27631.8
B08	5	61.2	27431.8
C08	5	61.2	27691.2
D08	5	61.2	26395.8
E08	5	61.2	27284.8
F08	5	61.2	26788.8
A01	6	61.5	21750.7
B01	6	61.5	21382.9
C01	6	61.5	21167.2
D01	6	61.5	19585.8
E01	6	61.5	23770.3
F01	6	61.5	22367
G01	6	61.5	24072.8
H01	6	61.5	23032.2
A02	6	61.5	30449.8
B02	6	61.5	27965.3
C02	6	61.5	28011.1
D02	6	61.5	25780.9
E02	6	61.5	25996.5
F02	6	61.5	25457.9
G02	6	61.5	28793.9
H02	6	61.5	26042.5
A03	6	61.5	26175.7
B03	6	61.5	25366.9
C03	6	61.5	25754.1
D03	6	61.5	24394.8
E03	6	61.5	22569
F03	6	61.5	21717.8
G03	6	61.5	26111.5
H03	6	61.5	24546.2
A04	6	61.5	31059.8
B04	6	61.5	28886
C04	6	61.5	29278.5
D04	6	61.5	26821.4
E04	6	61.5	27114
F04	6	61.5	27566.2
A05	6	61.5	26710.2
B05	6	61.5	26696.7
C05	6	61.5	25093.4
D05	6	61.5	23276.4
E05	6	61.5	27672.2
F05	6	61.5	26599.6
A06	6	61.5	24650.7
B06	6	61.5	26307
C06	6	61.5	24295.9
D06	6	61.5	23201.8
E06	6	61.5	27482
F06	6	61.5	26381.7
A07	6	61.5	30279.9
B07	6	61.5	30642.5
C07	6	61.5	29804.1
D07	6	61.5	28257.3
E07	6	61.5	29792.6
F07	6	61.5	29295.9
A08	6	61.5	27474.4
B08	6	61.5	27262.1
C08	6	61.5	27517.4
D08	6	61.5	26217.1
E08	6	61.5	27110.9
F08	6	61.5	26611.9
A01	7	61.8	21607.7
B01	7	61.8	21243.1
C01	7	61.8	21041.1
D01	7	61.8	19449.7
E01	7	61.8	23624.1
F01	7	61.8	22212.5
G01	7	61.8	23917.1
H01	7	61.8	22899
A02	7	61.8	30256.7
B02	7	61.8	27769
C02	7	61.8	27842.4
D02	7	61.8	25601.7
E02	7	61.8	25831.3
F02	7	61.8	25299.7
G02	7	61.8	28612.6
H02	7	61.8	25865.1
A03	7	61.8	26021.5
B03	7	61.8	25192.5
C03	7	61.8	25596.7
D03	7	61.8	24231
E03	7	61.8	22434.2
F03	7	61.8	21593.4
G03	7	61.8	25948.7
H03	7	61.8	24365
A04	7	61.8	30893.4
B04	7	61.8	28731.5
C04	7	61.8	29115.7
D04	7	61.8	26657.3
E04	7	61.8	26963.9
F04	7	61.8	27404.3
A05	7	61.8	26561
B05	7	61.8	26541.5
C05	7	61.8	24944.7
D05	7	61.8	23124.7
E05	7	61.8	27492.1
F05	7	61.8	26423.5
A06	7	61.8	24507.9
B06	7	61.8	26140.7
C06	7	61.8	24158
D06	7	61.8	23056
E06	7	61.8	27306.5
F06	7	61.8	26207.6
A07	7	61.8	30097.5
B07	7	61.8	30446
C07	7	61.8	29618.2
D07	7	61.8	28060
E07	7	61.8	29589.2
F07	7	61.8	29115.7
A08	7	61.8	27298
B08	7	61.8	27091.4
C08	7	61.8	27336.2
D08	7	61.8	26038.8
E08	7	61.8	26939.3
F08	7	61.8	26428.5
A01	8	62.1	21467
B01	8	62.1	21094.4
C01	8	62.1	20886.1
D01	8	62.1	19316.4
E01	8	62.1	23443.8
F01	8	62.1	22057.9
G01	8	62.1	23741.9
H01	8	62.1	22762.1
A02	8	62.1	30070
B02	8	62.1	27590.3
C02	8	62.1	27643.9
D02	8	62.1	25429.6
E02	8	62.1	25660.3
F02	8	62.1	25137.8
G02	8	62.1	28409.7
H02	8	62.1	25679
A03	8	62.1	25865.9
B03	8	62.1	25018.3
C03	8	62.1	25416.5
D03	8	62.1	24056.5
E03	8	62.1	22275.4
F03	8	62.1	21453.6
G03	8	62.1	25762.9
H03	8	62.1	24198.1
A04	8	62.1	30706
B04	8	62.1	28558.3
C04	8	62.1	28924.3
D04	8	62.1	26505.8
E04	8	62.1	26790
F04	8	62.1	27243.9
A05	8	62.1	26385.6
B05	8	62.1	26387.2
C05	8	62.1	24774.2
D05	8	62.1	22978.2
E05	8	62.1	27302
F05	8	62.1	26247.3
A06	8	62.1	24360.7
B06	8	62.1	25973.8
C06	8	62.1	23990.6
D06	8	62.1	22911
E06	8	62.1	27129
F06	8	62.1	26043.2
A07	8	62.1	29893.2
B07	8	62.1	30240
C07	8	62.1	29390.7
D07	8	62.1	27854.5
E07	8	62.1	29375.4
F07	8	62.1	28909.3
A08	8	62.1	27121.7
B08	8	62.1	26918.3
C08	8	62.1	27151
D08	8	62.1	25853.3
E08	8	62.1	26743.3
F08	8	62.1	26243.9
A01	9	62.4	21316.3
B01	9	62.4	20950.2
C01	9	62.4	20743.3
D01	9	62.4	19174.4
E01	9	62.4	23260.4
F01	9	62.4	21900.9
G01	9	62.4	23562.3
H01	9	62.4	22594.3
A02	9	62.4	29853
B02	9	62.4	27402.8
C02	9	62.4	27448.1
D02	9	62.4	25250.2
E02	9	62.4	25477.9
F02	9	62.4	24963.8
G02	9	62.4	28201.8
H02	9	62.4	25491.5
A03	9	62.4	25680.3
B03	9	62.4	24837.8
C03	9	62.4	25240.6
D03	9	62.4	23877.6
E03	9	62.4	22118.5
F03	9	62.4	21315.1
G03	9	62.4	25577.3
H03	9	62.4	24017.7
A04	9	62.4	30526.9
B04	9	62.4	28380.5
C04	9	62.4	28748.3
D04	9	62.4	26335.8
E04	9	62.4	26609.8
F04	9	62.4	27078.6
A05	9	62.4	26205.2
B05	9	62.4	26203.6
C05	9	62.4	24602.4
D05	9	62.4	22811.6
E05	9	62.4	27113.5
F05	9	62.4	26065.6
A06	9	62.4	24192
B06	9	62.4	25802.3
C06	9	62.4	23829.6
D06	9	62.4	22744
E06	9	62.4	26920.5
F06	9	62.4	25859.7
A07	9	62.4	29687.8
B07	9	62.4	30025.3
C07	9	62.4	29177.8
D07	9	62.4	27651.7
E07	9	62.4	29150.4
F07	9	62.4	28697.5
A08	9	62.4	26934.2
B08	9	62.4	26709.2
C08	9	62.4	26939.2
D08	9	62.4	25659.8
E08	9	62.4	26549.6
F08	9	62.4	26051
A01	10	62.7	21163.2
B01	10	62.7	20784.5
C01	10	62.7	20593.1
D01	10	62.7	19027.5
E01	10	62.7	23091.1
F01	10	62.7	21735.8
G01	10	62.7	23386.8
H01	10	62.7	22441.7
A02	10	62.7	29633.1
B02	10	62.7	27185.7
C02	10	62.7	27241.9
D02	10	62.7	25064
E02	10	62.7	25292.9
F02	10	62.7	24786
G02	10	62.7	28003.1
H02	10	62.7	25303.7
A03	10	62.7	25497.3
B03	10	62.7	24650.2
C03	10	62.7	25064.4
D03	10	62.7	23700.5
E03	10	62.7	21964.7
F03	10	62.7	21157.5
G03	10	62.7	25393.9
H03	10	62.7	23840.3
A04	10	62.7	30339.6
B04	10	62.7	28203.8
C04	10	62.7	28569.7
D04	10	62.7	26169.5
E04	10	62.7	26448.2
F04	10	62.7	26884.5
A05	10	62.7	26018.5
B05	10	62.7	26024.8
C05	10	62.7	24430.8
D05	10	62.7	22649.4
E05	10	62.7	26920.2
F05	10	62.7	25881.6
A06	10	62.7	24017.3
B06	10	62.7	25623.3
C06	10	62.7	23668
D06	10	62.7	22582.7
E06	10	62.7	26734.2
F06	10	62.7	25668.6
A07	10	62.7	29477.2
B07	10	62.7	29808.4
C07	10	62.7	28966.6
D07	10	62.7	27444.9
E07	10	62.7	28931.9
F07	10	62.7	28488.2
A08	10	62.7	26744.4
B08	10	62.7	26511.9
C08	10	62.7	26736.6
D08	10	62.7	25469.8
E08	10	62.7	26351.6
F08	10	62.7	25858.6
A01	11	63	21011.3
B01	11	63	20628.3
C01	11	63	20428.9
D01	11	63	18882.3
E01	11	63	22907.5
F01	11	63	21566.4
G01	11	63	23207.8
H01	11	63	22291
A02	11	63	29421.4
B02	11	63	26983.9
C02	11	63	27033.6
D02	11	63	24879.2
E02	11	63	25101.5
F02	11	63	24610.4
G02	11	63	27763.5
H02	11	63	25103.3
A03	11	63	25322
B03	11	63	24475.6
C03	11	63	24875.5
D03	11	63	23524.5
E03	11	63	21787
F03	11	63	21011.9
G03	11	63	25197.3
H03	11	63	23652.2
A04	11	63	30147.3
B04	11	63	28022.9
C04	11	63	28364.7
D04	11	63	25991
E04	11	63	26251.7
F04	11	63	26708.6
A05	11	63	25829.8
B05	11	63	25837
C05	11	63	24246.1
D05	11	63	22478.9
E05	11	63	26717.2
F05	11	63	25687.4
A06	11	63	23846.5
B06	11	63	25446.9
C06	11	63	23492.4
D06	11	63	22418.1
E06	11	63	26542.5
F06	11	63	25475.6
A07	11	63	29252.6
B07	11	63	29580.1
C07	11	63	28737.7
D07	11	63	27237.7
E07	11	63	28697.3
F07	11	63	28278.9
A08	11	63	26546.8
B08	11	63	26305.1
C08	11	63	26527.3
D08	11	63	25265.4
E08	11	63	26141
F08	11	63	25653.4
A01	12	63.3	20846.7
B01	12	63.3	20473.2
C01	12	63.3	20277.7
D01	12	63.3	18732.2
E01	12	63.3	22733
F01	12	63.3	21393.1
G01	12	63.3	23034.3
H01	12	63.3	22140.9
A02	12	63.3	29175.4
B02	12	63.3	26776.8
C02	12	63.3	26820.9
D02	12	63.3	24683.7
E02	12	63.3	24909.9
F02	12	63.3	24411.7
G02	12	63.3	27548.8
H02	12	63.3	24909.4
A03	12	63.3	25113.1
B03	12	63.3	24287.5
C03	12	63.3	24691.2
D03	12	63.3	23338.9
E03	12	63.3	21625.7
F03	12	63.3	20842.4
G03	12	63.3	25000
H03	12	63.3	23457.9
A04	12	63.3	29919.8
B04	12	63.3	27844.3
C04	12	63.3	28170.3
D04	12	63.3	25818.1
E04	12	63.3	26073.1
F04	12	63.3	26518.6
A05	12	63.3	25640.6
B05	12	63.3	25656.2
C05	12	63.3	24062.5
D05	12	63.3	22309.6
E05	12	63.3	26522.9
F05	12	63.3	25484.6
A06	12	63.3	23665.8
B06	12	63.3	25237.5
C06	12	63.3	23327.9
D06	12	63.3	22248.3
E06	12	63.3	26350.1
F06	12	63.3	25282.7
A07	12	63.3	29016
B07	12	63.3	29355.9
C07	12	63.3	28509.7
D07	12	63.3	27017.2
E07	12	63.3	28468.8
F07	12	63.3	28054.6
A08	12	63.3	26338.5
B08	12	63.3	26101.9
C08	12	63.3	26315.5
D08	12	63.3	25064
E08	12	63.3	25934.6
F08	12	63.3	25443
A01	13	63.6	20689.2
B01	13	63.6	20308
C01	13	63.6	20123.5
D01	13	63.6	18579.4
E01	13	63.6	22546.2
F01	13	63.6	21219.7
G01	13	63.6	22851.4
H01	13	63.6	21973.8
A02	13	63.6	28951.9
B02	13	63.6	26561.5
C02	13	63.6	26610.9
D02	13	63.6	24484.4
E02	13	63.6	24707.4
F02	13	63.6	24215.2
G02	13	63.6	27317.7
H02	13	63.6	24713
A03	13	63.6	24925.5
B03	13	63.6	24098.8
C03	13	63.6	24505.2
D03	13	63.6	23148
E03	13	63.6	21456.3
F03	13	63.6	20683.5
G03	13	63.6	24789.6
H03	13	63.6	23262.9
A04	13	63.6	29704.1
B04	13	63.6	27641.5
C04	13	63.6	27976.6
D04	13	63.6	25636.6
E04	13	63.6	25887
F04	13	63.6	26331.4
A05	13	63.6	25444.9
B05	13	63.6	25465
C05	13	63.6	23879.9
D05	13	63.6	22141.5
E05	13	63.6	26311.8
F05	13	63.6	25288.5
A06	13	63.6	23490
B06	13	63.6	25046.6
C06	13	63.6	23158.8
D06	13	63.6	22079.2
E06	13	63.6	26145.6
F06	13	63.6	25086.1
A07	13	63.6	28786.3
B07	13	63.6	29120.5
C07	13	63.6	28280.3
D07	13	63.6	26797.2
E07	13	63.6	28249.8
F07	13	63.6	27834.6
A08	13	63.6	26134
B08	13	63.6	25898.1
C08	13	63.6	26100.3
D08	13	63.6	24853.8
E08	13	63.6	25724.7
F08	13	63.6	25232.9
A01	14	63.9	20528.3
B01	14	63.9	20140.3
C01	14	63.9	19956.5
D01	14	63.9	18423.6
E01	14	63.9	22358
F01	14	63.9	21042.5
G01	14	63.9	22657.3
H01	14	63.9	21793.1
A02	14	63.9	28727.1
B02	14	63.9	26353.6
C02	14	63.9	26383.5
D02	14	63.9	24290.1
E02	14	63.9	24509.4
F02	14	63.9	24011.4
G02	14	63.9	27096.5
H02	14	63.9	24507
A03	14	63.9	24743.1
B03	14	63.9	23910.4
C03	14	63.9	24292
D03	14	63.9	22950.4
E03	14	63.9	21291.5
F03	14	63.9	20531
G03	14	63.9	24589.7
H03	14	63.9	23071.5
A04	14	63.9	29493.5
B04	14	63.9	27439.3
C04	14	63.9	27772.1
D04	14	63.9	25444.5
E04	14	63.9	25700.8
F04	14	63.9	26143
A05	14	63.9	25244.1
B05	14	63.9	25260.7
C05	14	63.9	23694.3
D05	14	63.9	21969.9
E05	14	63.9	26111.1
F05	14	63.9	25087.8
A06	14	63.9	23308.7
B06	14	63.9	24854.6
C06	14	63.9	22979.7
D06	14	63.9	21912.6
E06	14	63.9	25949.7
F06	14	63.9	24876.4
A07	14	63.9	28558.4
B07	14	63.9	28881.9
C07	14	63.9	28049.9
D07	14	63.9	26577.4
E07	14	63.9	28018.2
F07	14	63.9	27626.4
A08	14	63.9	25927.5
B08	14	63.9	25677.3
C08	14	63.9	25879.5
D08	14	63.9	24646.3
E08	14	63.9	25513.9
F08	14	63.9	25032.9
A01	15	64.2	20369.4
B01	15	64.2	19967
C01	15	64.2	19787.9
D01	15	64.2	18260.3
E01	15	64.2	22173.4
F01	15	64.2	20853.8
G01	15	64.2	22456.6
H01	15	64.2	21615.9
A02	15	64.2	28485
B02	15	64.2	26137.2
C02	15	64.2	26151.2
D02	15	64.2	24084.3
E02	15	64.2	24308.2
F02	15	64.2	23817.5
G02	15	64.2	26867.2
H02	15	64.2	24311.7
A03	15	64.2	24549.8
B03	15	64.2	23714.8
C03	15	64.2	24089
D03	15	64.2	22766.4
E03	15	64.2	21124.2
F03	15	64.2	20371.4
G03	15	64.2	24380.7
H03	15	64.2	22871.2
A04	15	64.2	29277.8
B04	15	64.2	27233.4
C04	15	64.2	27574.9
D04	15	64.2	25258.3
E04	15	64.2	25514.9
F04	15	64.2	25946.2
A05	15	64.2	25041.8
B05	15	64.2	25067.6
C05	15	64.2	23492.2
D05	15	64.2	21792
E05	15	64.2	25895.5
F05	15	64.2	24880.5
A06	15	64.2	23120.7
B06	15	64.2	24655
C06	15	64.2	22790.8
D06	15	64.2	21739.8
E06	15	64.2	25751.6
F06	15	64.2	24670.8
A07	15	64.2	28337.9
B07	15	64.2	28634.7
C07	15	64.2	27826.1
D07	15	64.2	26349.6
E07	15	64.2	27786.4
F07	15	64.2	27388.4
A08	15	64.2	25713.8
B08	15	64.2	25463.4
C08	15	64.2	25654.3
D08	15	64.2	24428.3
E08	15	64.2	25294.7
F08	15	64.2	24822.3
A01	16	64.5	20197.3
B01	16	64.5	19788.7
C01	16	64.5	19620.2
D01	16	64.5	18094.6
E01	16	64.5	21982.4
F01	16	64.5	20671.5
G01	16	64.5	22259
H01	16	64.5	21429.7
A02	16	64.5	28260.3
B02	16	64.5	25918.2
C02	16	64.5	25934.8
D02	16	64.5	23883.8
E02	16	64.5	24103.1
F02	16	64.5	23625.4
G02	16	64.5	26629
H02	16	64.5	24108
A03	16	64.5	24355
B03	16	64.5	23511.6
C03	16	64.5	23886
D03	16	64.5	22574.7
E03	16	64.5	20948.4
F03	16	64.5	20207.1
G03	16	64.5	24164.7
H03	16	64.5	22679.2
A04	16	64.5	29057.5
B04	16	64.5	27030
C04	16	64.5	27368.1
D04	16	64.5	25066
E04	16	64.5	25324.8
F04	16	64.5	25741.1
A05	16	64.5	24842.3
B05	16	64.5	24868.2
C05	16	64.5	23304
D05	16	64.5	21615.9
E05	16	64.5	25688.8
F05	16	64.5	24671.6
A06	16	64.5	22935.2
B06	16	64.5	24451.9
C06	16	64.5	22606.2
D06	16	64.5	21557.8
E06	16	64.5	25540.5
F06	16	64.5	24468.3
A07	16	64.5	28104.6
B07	16	64.5	28389.8
C07	16	64.5	27594.9
D07	16	64.5	26123
E07	16	64.5	27545
F07	16	64.5	27156.5
A08	16	64.5	25492.8
B08	16	64.5	25249
C08	16	64.5	25432.9
D08	16	64.5	24221.7
E08	16	64.5	25078.7
F08	16	64.5	24600.5
A01	17	64.8	20035.3
B01	17	64.8	19615.7
C01	17	64.8	19445.1
D01	17	64.8	17929.2
E01	17	64.8	21794.8
F01	17	64.8	20481.5
G01	17	64.8	22077.6
H01	17	64.8	21243.9
A02	17	64.8	28039.8
B02	17	64.8	25709.6
C02	17	64.8	25724.2
D02	17	64.8	23681.1
E02	17	64.8	23904.9
F02	17	64.8	23439.6
G02	17	64.8	26405.7
H02	17	64.8	23899
A03	17	64.8	24157.2
B03	17	64.8	23319
C03	17	64.8	23680.5
D03	17	64.8	22381.8
E03	17	64.8	20770.9
F03	17	64.8	20042.6
G03	17	64.8	23964.3
H03	17	64.8	22486.8
A04	17	64.8	28847.8
B04	17	64.8	26823.1
C04	17	64.8	27157.3
D04	17	64.8	24868.5
E04	17	64.8	25141.6
F04	17	64.8	25534.2
A05	17	64.8	24646.6
B05	17	64.8	24670.5
C05	17	64.8	23119.2
D05	17	64.8	21439.5
E05	17	64.8	25483.8
F05	17	64.8	24474.5
A06	17	64.8	22746.8
B06	17	64.8	24254.1
C06	17	64.8	22426.5
D06	17	64.8	21385.6
E06	17	64.8	25325.4
F06	17	64.8	24264
A07	17	64.8	27867.7
B07	17	64.8	28136.8
C07	17	64.8	27355.3
D07	17	64.8	25903.7
E07	17	64.8	27317.8
F07	17	64.8	26924.5
A08	17	64.8	25278
B08	17	64.8	25047.8
C08	17	64.8	25212.5
D08	17	64.8	24012.6
E08	17	64.8	24863.4
F08	17	64.8	24392.4
A01	18	65.1	19864.2
B01	18	65.1	19442.9
C01	18	65.1	19276.5
D01	18	65.1	17778.4
E01	18	65.1	21603.9
F01	18	65.1	20295.2
G01	18	65.1	21886.2
H01	18	65.1	21069.8
A02	18	65.1	27811.2
B02	18	65.1	25494.6
C02	18	65.1	25495.8
D02	18	65.1	23463.4
E02	18	65.1	23693.8
F02	18	65.1	23215.9
G02	18	65.1	26179.3
H02	18	65.1	23701
A03	18	65.1	23964.2
B03	18	65.1	23114.6
C03	18	65.1	23476.6
D03	18	65.1	22187
E03	18	65.1	20586.7
F03	18	65.1	19877.1
G03	18	65.1	23757.8
H03	18	65.1	22297.1
A04	18	65.1	28630.5
B04	18	65.1	26618
C04	18	65.1	26939.4
D04	18	65.1	24678
E04	18	65.1	24944.5
F04	18	65.1	25331.2
A05	18	65.1	24452.3
B05	18	65.1	24471
C05	18	65.1	22906.7
D05	18	65.1	21254.3
E05	18	65.1	25271.1
F05	18	65.1	24266.3
A06	18	65.1	22556.1
B06	18	65.1	24062.4
C06	18	65.1	22242.6
D06	18	65.1	21213.4
E06	18	65.1	25114.3
F06	18	65.1	24067.3
A07	18	65.1	27637
B07	18	65.1	27891.2
C07	18	65.1	27113.5
D07	18	65.1	25681.7
E07	18	65.1	27076.4
F07	18	65.1	26695
A08	18	65.1	25066.3
B08	18	65.1	24816.2
C08	18	65.1	24989.3
D08	18	65.1	23804.1
E08	18	65.1	24650.9
F08	18	65.1	24183.1
A01	19	65.4	19705
B01	19	65.4	19278.3
C01	19	65.4	19110.4
D01	19	65.4	17621.3
E01	19	65.4	21403.9
F01	19	65.4	20118.4
G01	19	65.4	21699.9
H01	19	65.4	20897.4
A02	19	65.4	27585.6
B02	19	65.4	25277.6
C02	19	65.4	25282.5
D02	19	65.4	23265.8
E02	19	65.4	23489.2
F02	19	65.4	23019.5
G02	19	65.4	25954.8
H02	19	65.4	23512.5
A03	19	65.4	23778.6
B03	19	65.4	22918.7
C03	19	65.4	23282.7
D03	19	65.4	21993.1
E03	19	65.4	20404.1
F03	19	65.4	19715.9
G03	19	65.4	23553
H03	19	65.4	22113.1
A04	19	65.4	28413.1
B04	19	65.4	26412.8
C04	19	65.4	26726.2
D04	19	65.4	24478.5
E04	19	65.4	24740.7
F04	19	65.4	25133.8
A05	19	65.4	24228.9
B05	19	65.4	24244
C05	19	65.4	22693.5
D05	19	65.4	21073.8
E05	19	65.4	25059.4
F05	19	65.4	24056.1
A06	19	65.4	22343.3
B06	19	65.4	23862.1
C06	19	65.4	22054.6
D06	19	65.4	21041.7
E06	19	65.4	24901.5
F06	19	65.4	23864.8
A07	19	65.4	27406.7
B07	19	65.4	27663.1
C07	19	65.4	26874.5
D07	19	65.4	25454.9
E07	19	65.4	26829
F07	19	65.4	26471
A08	19	65.4	24822.3
B08	19	65.4	24575.2
C08	19	65.4	24767
D08	19	65.4	23600.2
E08	19	65.4	24433
F08	19	65.4	23958
A01	20	65.7	19515.8
B01	20	65.7	19112.9
C01	20	65.7	18948.8
D01	20	65.7	17453.9
E01	20	65.7	21216.4
F01	20	65.7	19940.2
G01	20	65.7	21515.3
H01	20	65.7	20727.8
A02	20	65.7	27346
B02	20	65.7	25051.2
C02	20	65.7	25062.6
D02	20	65.7	23049.5
E02	20	65.7	23278
F02	20	65.7	22820.8
G02	20	65.7	25733.4
H02	20	65.7	23310.5
A03	20	65.7	23559.5
B03	20	65.7	22715.1
C03	20	65.7	23086.5
D03	20	65.7	21798.5
E03	20	65.7	20224
F03	20	65.7	19531.5
G03	20	65.7	23353.7
H03	20	65.7	21917.4
A04	20	65.7	28164.7
B04	20	65.7	26198.9
C04	20	65.7	26524.4
D04	20	65.7	24282.8
E04	20	65.7	24541.5
F04	20	65.7	24938.4
A05	20	65.7	23989.1
B05	20	65.7	24009.8
C05	20	65.7	22475.5
D05	20	65.7	20870.5
E05	20	65.7	24844.2
F05	20	65.7	23838.8
A06	20	65.7	22124.8
B06	20	65.7	23636
C06	20	65.7	21861.4
D06	20	65.7	20840.4
E06	20	65.7	24693.3
F06	20	65.7	23632
A07	20	65.7	27167.8
B07	20	65.7	27407.8
C07	20	65.7	26640.7
D07	20	65.7	25239.7
E07	20	65.7	26593.1
F07	20	65.7	26246.6
A08	20	65.7	24570.9
B08	20	65.7	24323.7
C08	20	65.7	24531.5
D08	20	65.7	23367
E08	20	65.7	24206.7
F08	20	65.7	23733.4
A01	21	66	19348.7
B01	21	66	18926.3
C01	21	66	18760.3
D01	21	66	17288.4
E01	21	66	21025.8
F01	21	66	19758.2
G01	21	66	21329.2
H01	21	66	20553.6
A02	21	66	27101.4
B02	21	66	24824.8
C02	21	66	24830.2
D02	21	66	22841
E02	21	66	23077.4
F02	21	66	22612.8
G02	21	66	25498
H02	21	66	23108.3
A03	21	66	23351.4
B03	21	66	22519.4
C03	21	66	22864.8
D03	21	66	21612.5
E03	21	66	20050.5
F03	21	66	19352.8
G03	21	66	23124
H03	21	66	21714.5
A04	21	66	27933.3
B04	21	66	25995
C04	21	66	26302.1
D04	21	66	24084.8
E04	21	66	24339.7
F04	21	66	24703.5
A05	21	66	23744.5
B05	21	66	23762.5
C05	21	66	22246
D05	21	66	20669.9
E05	21	66	24628.9
F05	21	66	23605.7
A06	21	66	21893.2
B06	21	66	23407.8
C06	21	66	21638.7
D06	21	66	20641.1
E06	21	66	24491.1
F06	21	66	23401.1
A07	21	66	26924.3
B07	21	66	27156.2
C07	21	66	26406.7
D07	21	66	25013.1
E07	21	66	26359.7
F07	21	66	26017.5
A08	21	66	24315
B08	21	66	24065.6
C08	21	66	24283
D08	21	66	23122.9
E08	21	66	23946.2
F08	21	66	23468
A01	22	66.3	19178.3
B01	22	66.3	18735.9
C01	22	66.3	18567.9
D01	22	66.3	17117.1
E01	22	66.3	20829.6
F01	22	66.3	19569.8
G01	22	66.3	21137.5
H01	22	66.3	20373.4
A02	22	66.3	26853.8
B02	22	66.3	24599.8
C02	22	66.3	24598.5
D02	22	66.3	22632.5
E02	22	66.3	22866.7
F02	22	66.3	22401.9
G02	22	66.3	25270.5
H02	22	66.3	22906.5
A03	22	66.3	23151.1
B03	22	66.3	22320
C03	22	66.3	22643.2
D03	22	66.3	21395
E03	22	66.3	19837.4
F03	22	66.3	19161.1
G03	22	66.3	22892.3
H03	22	66.3	21498.3
A04	22	66.3	27670.9
B04	22	66.3	25762.1
C04	22	66.3	26051.8
D04	22	66.3	23861.2
E04	22	66.3	24098.8
F04	22	66.3	24464.8
A05	22	66.3	23499.5
B05	22	66.3	23511
C05	22	66.3	22016.1
D05	22	66.3	20462.3
E05	22	66.3	24381.4
F05	22	66.3	23369.5
A06	22	66.3	21660
B06	22	66.3	23168.5
C06	22	66.3	21430.5
D06	22	66.3	20439.8
E06	22	66.3	24256.1
F06	22	66.3	23158
A07	22	66.3	26670.4
B07	22	66.3	26862.9
C07	22	66.3	26137.6
D07	22	66.3	24783.2
E07	22	66.3	26129.7
F07	22	66.3	25756.3
A08	22	66.3	24047.3
B08	22	66.3	23800.2
C08	22	66.3	24019.6
D08	22	66.3	22863.7
E08	22	66.3	23686.8
F08	22	66.3	23215.2
A01	23	66.6	18985.7
B01	23	66.6	18536.3
C01	23	66.6	18369.6
D01	23	66.6	16938.1
E01	23	66.6	20630.8
F01	23	66.6	19378.8
G01	23	66.6	20945.6
H01	23	66.6	20186.9
A02	23	66.6	26611.8
B02	23	66.6	24374.8
C02	23	66.6	24367.4
D02	23	66.6	22420
E02	23	66.6	22645.8
F02	23	66.6	22202.4
G02	23	66.6	25036.8
H02	23	66.6	22701.2
A03	23	66.6	22948.6
B03	23	66.6	22090.5
C03	23	66.6	22409.9
D03	23	66.6	21168
E03	23	66.6	19624.8
F03	23	66.6	18969.3
G03	23	66.6	22651.5
H03	23	66.6	21272.2
A04	23	66.6	27403.8
B04	23	66.6	25498.2
C04	23	66.6	25771.9
D04	23	66.6	23630.2
E04	23	66.6	23850.4
F04	23	66.6	24214.8
A05	23	66.6	23250.9
B05	23	66.6	23253.7
C05	23	66.6	21788
D05	23	66.6	20250.9
E05	23	66.6	24128.3
F05	23	66.6	23116.5
A06	23	66.6	21426.1
B06	23	66.6	22922.9
C06	23	66.6	21215.4
D06	23	66.6	20225.3
E06	23	66.6	24014.3
F06	23	66.6	22898.7
A07	23	66.6	26401.2
B07	23	66.6	26570
C07	23	66.6	25861.5
D07	23	66.6	24547.5
E07	23	66.6	25866.1
F07	23	66.6	25492
A08	23	66.6	23783.2
B08	23	66.6	23529.2
C08	23	66.6	23756.1
D08	23	66.6	22609.5
E08	23	66.6	23424.4
F08	23	66.6	22954.6
A01	24	66.9	18791
B01	24	66.9	18326.5
C01	24	66.9	18167.6
D01	24	66.9	16754
E01	24	66.9	20436.7
F01	24	66.9	19178.8
G01	24	66.9	20750.8
H01	24	66.9	19998.2
A02	24	66.9	26365
B02	24	66.9	24159.1
C02	24	66.9	24137.7
D02	24	66.9	22214.3
E02	24	66.9	22431.6
F02	24	66.9	22001.2
G02	24	66.9	24816.3
H02	24	66.9	22490.3
A03	24	66.9	22713.7
B03	24	66.9	21863.5
C03	24	66.9	22158.9
D03	24	66.9	20934
E03	24	66.9	19415.2
F03	24	66.9	18774.6
G03	24	66.9	22394
H03	24	66.9	21045.2
A04	24	66.9	27088.4
B04	24	66.9	25226.1
C04	24	66.9	25492.7
D04	24	66.9	23387.8
E04	24	66.9	23593.1
F04	24	66.9	23943.3
A05	24	66.9	23000.7
B05	24	66.9	22997.7
C05	24	66.9	21555.6
D05	24	66.9	20034.9
E05	24	66.9	23863.9
F05	24	66.9	22868.6
A06	24	66.9	21189.2
B06	24	66.9	22678.7
C06	24	66.9	20995
D06	24	66.9	20008.7
E06	24	66.9	23751.4
F06	24	66.9	22652.1
A07	24	66.9	26117.1
B07	24	66.9	26261.6
C07	24	66.9	25575.8
D07	24	66.9	24276.2
E07	24	66.9	25602.9
F07	24	66.9	25209.7
A08	24	66.9	23514.7
B08	24	66.9	23258.6
C08	24	66.9	23486.6
D08	24	66.9	22351.6
E08	24	66.9	23158.5
F08	24	66.9	22692.9
A01	25	67.2	18591.8
B01	25	67.2	18113.6
C01	25	67.2	17970.7
D01	25	67.2	16570.6
E01	25	67.2	20238.5
F01	25	67.2	18964.6
G01	25	67.2	20527.5
H01	25	67.2	19813.3
A02	25	67.2	26130.3
B02	25	67.2	23940.7
C02	25	67.2	23916.7
D02	25	67.2	22004.6
E02	25	67.2	22226.2
F02	25	67.2	21803
G02	25	67.2	24590.9
H02	25	67.2	22284.5
A03	25	67.2	22479.4
B03	25	67.2	21635.5
C03	25	67.2	21916.5
D03	25	67.2	20709.5
E03	25	67.2	19212
F03	25	67.2	18585.1
G03	25	67.2	22142.1
H03	25	67.2	20829.7
A04	25	67.2	26783.5
B04	25	67.2	24954.4
C04	25	67.2	25209.1
D04	25	67.2	23138.2
E04	25	67.2	23337.6
F04	25	67.2	23672.9
A05	25	67.2	22761.2
B05	25	67.2	22749.3
C05	25	67.2	21332.2
D05	25	67.2	19824.2
E05	25	67.2	23597.9
F05	25	67.2	22634.3
A06	25	67.2	20957.4
B06	25	67.2	22442.5
C06	25	67.2	20781.5
D06	25	67.2	19802.2
E06	25	67.2	23490.7
F06	25	67.2	22406.5
A07	25	67.2	25812.7
B07	25	67.2	25955.5
C07	25	67.2	25283.5
D07	25	67.2	24001.1
E07	25	67.2	25322.7
F07	25	67.2	24914
A08	25	67.2	23252.6
B08	25	67.2	22996.2
C08	25	67.2	23218.8
D08	25	67.2	22111.2
E08	25	67.2	22897.9
F08	25	67.2	22442.4
A01	26	67.5	18396.5
B01	26	67.5	17910.5
C01	26	67.5	17773.6
D01	26	67.5	16381.3
E01	26	67.5	20036.8
F01	26	67.5	18748.4
G01	26	67.5	20305.4
H01	26	67.5	19617.5
A02	26	67.5	25888.9
B02	26	67.5	23715.4
C02	26	67.5	23691.3
D02	26	67.5	21795.1
E02	26	67.5	22019.4
F02	26	67.5	21588.1
G02	26	67.5	24350.6
H02	26	67.5	22074.3
A03	26	67.5	22235.4
B03	26	67.5	21399
C03	26	67.5	21680.5
D03	26	67.5	20482.6
E03	26	67.5	19010.3
F03	26	67.5	18389.2
G03	26	67.5	21895.3
H03	26	67.5	20609.9
A04	26	67.5	26481.8
B04	26	67.5	24658.6
C04	26	67.5	24931.3
D04	26	67.5	22868.4
E04	26	67.5	23079.8
F04	26	67.5	23407.4
A05	26	67.5	22525.5
B05	26	67.5	22502.1
C05	26	67.5	21102.1
D05	26	67.5	19614.4
E05	26	67.5	23337.6
F05	26	67.5	22390.5
A06	26	67.5	20729.6
B06	26	67.5	22203.9
C06	26	67.5	20569.3
D06	26	67.5	19596.1
E06	26	67.5	23230.4
F06	26	67.5	22161
A07	26	67.5	25508.6
B07	26	67.5	25642
C07	26	67.5	24997.6
D07	26	67.5	23721.7
E07	26	67.5	25030.7
F07	26	67.5	24627
A08	26	67.5	22994.5
B08	26	67.5	22737.5
C08	26	67.5	22951.2
D08	26	67.5	21861.5
E08	26	67.5	22643
F08	26	67.5	22183.8
A01	27	67.8	18201.8
B01	27	67.8	17710.2
C01	27	67.8	17581
D01	27	67.8	16207.2
E01	27	67.8	19801.8
F01	27	67.8	18529.3
G01	27	67.8	20100.1
H01	27	67.8	19415.9
A02	27	67.8	25642.3
B02	27	67.8	23484.6
C02	27	67.8	23463.6
D02	27	67.8	21587.8
E02	27	67.8	21794.1
F02	27	67.8	21373.5
G02	27	67.8	24123.1
H02	27	67.8	21879.4
A03	27	67.8	21992.1
B03	27	67.8	21163.4
C03	27	67.8	21438.7
D03	27	67.8	20251.6
E03	27	67.8	18804.2
F03	27	67.8	18199.5
G03	27	67.8	21641
H03	27	67.8	20394.1
A04	27	67.8	26182.6
B04	27	67.8	24379.3
C04	27	67.8	24646.8
D04	27	67.8	22607.6
E04	27	67.8	22822.9
F04	27	67.8	23137.2
A05	27	67.8	22285.8
B05	27	67.8	22259.3
C05	27	67.8	20878.6
D05	27	67.8	19409.7
E05	27	67.8	23066.1
F05	27	67.8	22142.4
A06	27	67.8	20505
B06	27	67.8	21972.1
C06	27	67.8	20351.8
D06	27	67.8	19384.5
E06	27	67.8	22965.9
F06	27	67.8	21914.7
A07	27	67.8	25213.9
B07	27	67.8	25325.8
C07	27	67.8	24709.9
D07	27	67.8	23447.4
E07	27	67.8	24730.9
F07	27	67.8	24338.1
A08	27	67.8	22734
B08	27	67.8	22478.6
C08	27	67.8	22686
D08	27	67.8	21618.2
E08	27	67.8	22387.2
F08	27	67.8	21929.4
A01	28	68.1	18005.7
B01	28	68.1	17510.8
C01	28	68.1	17386.4
D01	28	68.1	16028.8
E01	28	68.1	19577.2
F01	28	68.1	18315.4
G01	28	68.1	19874.2
H01	28	68.1	19205.5
A02	28	68.1	25383.3
B02	28	68.1	23226.4
C02	28	68.1	23227.8
D02	28	68.1	21368.7
E02	28	68.1	21579.9
F02	28	68.1	21155.3
G02	28	68.1	23880.4
H02	28	68.1	21656.3
A03	28	68.1	21739.7
B03	28	68.1	20931.8
C03	28	68.1	21190.2
D03	28	68.1	20022.6
E03	28	68.1	18600.7
F03	28	68.1	18009.1
G03	28	68.1	21386.7
H03	28	68.1	20179.7
A04	28	68.1	25884.5
B04	28	68.1	24100.8
C04	28	68.1	24362.1
D04	28	68.1	22354.6
E04	28	68.1	22568.7
F04	28	68.1	22875.1
A05	28	68.1	22053
B05	28	68.1	22020.6
C05	28	68.1	20665.9
D05	28	68.1	19199.6
E05	28	68.1	22802.6
F05	28	68.1	21894.7
A06	28	68.1	20281.6
B06	28	68.1	21734.5
C06	28	68.1	20147.6
D06	28	68.1	19177.3
E06	28	68.1	22709.4
F06	28	68.1	21669
A07	28	68.1	24914.2
B07	28	68.1	25026.4
C07	28	68.1	24422
D07	28	68.1	23176
E07	28	68.1	24438.2
F07	28	68.1	24048.4
A08	28	68.1	22475.7
B08	28	68.1	22223.5
C08	28	68.1	22422.4
D08	28	68.1	21375.3
E08	28	68.1	22129.2
F08	28	68.1	21682
A01	29	68.4	17811.7
B01	29	68.4	17321.8
C01	29	68.4	17199.6
D01	29	68.4	15853.2
E01	29	68.4	19343
F01	29	68.4	18106.9
G01	29	68.4	19656
H01	29	68.4	18992.8
A02	29	68.4	25113.3
B02	29	68.4	22966.4
C02	29	68.4	22956
D02	29	68.4	21143.3
E02	29	68.4	21357.4
F02	29	68.4	20924
G02	29	68.4	23643.6
H02	29	68.4	21429.5
A03	29	68.4	21497.1
B03	29	68.4	20704.3
C03	29	68.4	20952
D03	29	68.4	19791.3
E03	29	68.4	18389.4
F03	29	68.4	17817.7
G03	29	68.4	21144.8
H03	29	68.4	19965.2
A04	29	68.4	25583.5
B04	29	68.4	23831.9
C04	29	68.4	24088
D04	29	68.4	22105.2
E04	29	68.4	22317
F04	29	68.4	22618.9
A05	29	68.4	21820.3
B05	29	68.4	21777.4
C05	29	68.4	20445.5
D05	29	68.4	18993.4
E05	29	68.4	22542.9
F05	29	68.4	21655.3
A06	29	68.4	20064.8
B06	29	68.4	21494.4
C06	29	68.4	19939.8
D06	29	68.4	18979.9
E06	29	68.4	22447.5
F06	29	68.4	21427.2
A07	29	68.4	24617.8
B07	29	68.4	24736.5
C07	29	68.4	24145.3
D07	29	68.4	22893.2
E07	29	68.4	24145.5
F07	29	68.4	23758.2
A08	29	68.4	22220.3
B08	29	68.4	21969.1
C08	29	68.4	22162.5
D08	29	68.4	21123.5
E08	29	68.4	21877.1
F08	29	68.4	21430.2
A01	30	68.7	17618
B01	30	68.7	17125.4
C01	30	68.7	17004.8
D01	30	68.7	15680.2
E01	30	68.7	19107
F01	30	68.7	17900.2
G01	30	68.7	19437.7
H01	30	68.7	18782.3
A02	30	68.7	24793.5
B02	30	68.7	22690.2
C02	30	68.7	22680.8
D02	30	68.7	20905.2
E02	30	68.7	21091.4
F02	30	68.7	20684.1
G02	30	68.7	23364.8
H02	30	68.7	21199.5
A03	30	68.7	21260.4
B03	30	68.7	20480.2
C03	30	68.7	20717.9
D03	30	68.7	19571.7
E03	30	68.7	18184.3
F03	30	68.7	17631.4
G03	30	68.7	20914.8
H03	30	68.7	19747.7
A04	30	68.7	25296.4
B04	30	68.7	23558.2
C04	30	68.7	23818.2
D04	30	68.7	21858
E04	30	68.7	22065
F04	30	68.7	22367.9
A05	30	68.7	21587
B05	30	68.7	21539
C05	30	68.7	20228.4
D05	30	68.7	18774.8
E05	30	68.7	22281.3
F05	30	68.7	21404.9
A06	30	68.7	19842.9
B06	30	68.7	21266.6
C06	30	68.7	19733.7
D06	30	68.7	18777.8
E06	30	68.7	22192.6
F06	30	68.7	21191.2
A07	30	68.7	24337.1
B07	30	68.7	24440.9
C07	30	68.7	23869.2
D07	30	68.7	22627.6
E07	30	68.7	23855.2
F07	30	68.7	23480.5
A08	30	68.7	21966.4
B08	30	68.7	21712.2
C08	30	68.7	21905.3
D08	30	68.7	20878.6
E08	30	68.7	21620.9
F08	30	68.7	21183.8
A01	31	69	17415.2
B01	31	69	16935.3
C01	31	69	16812.3
D01	31	69	15504
E01	31	69	18868.1
F01	31	69	17692.2
G01	31	69	19216.7
H01	31	69	18574.7
A02	31	69	24487.1
B02	31	69	22420.2
C02	31	69	22400.2
D02	31	69	20664
E02	31	69	20839.5
F02	31	69	20435.2
G02	31	69	23090.3
H02	31	69	20958.2
A03	31	69	21026.4
B03	31	69	20247.1
C03	31	69	20488.6
D03	31	69	19348.5
E03	31	69	17974.5
F03	31	69	17435.4
G03	31	69	20676
H03	31	69	19525
A04	31	69	25007
B04	31	69	23293.5
C04	31	69	23540.5
D04	31	69	21605.5
E04	31	69	21810.3
F04	31	69	22111
A05	31	69	21360.2
B05	31	69	21291.3
C05	31	69	20009.7
D05	31	69	18572.2
E05	31	69	22029.7
F05	31	69	21163.7
A06	31	69	19612.9
B06	31	69	21039.9
C06	31	69	19526.5
D06	31	69	18579.7
E06	31	69	21940.1
F06	31	69	20947.5
A07	31	69	24050.3
B07	31	69	24149
C07	31	69	23590.9
D07	31	69	22364.5
E07	31	69	23570.4
F07	31	69	23209.4
A08	31	69	21718.2
B08	31	69	21462.4
C08	31	69	21654.6
D08	31	69	20640.4
E08	31	69	21368.2
F08	31	69	20934.7
A01	32	69.3	17225
B01	32	69.3	16738.2
C01	32	69.3	16622.2
D01	32	69.3	15332.6
E01	32	69.3	18645.4
F01	32	69.3	17482.5
G01	32	69.3	18999.5
H01	32	69.3	18367.9
A02	32	69.3	24178.3
B02	32	69.3	22140.3
C02	32	69.3	22119.1
D02	32	69.3	20408.4
E02	32	69.3	20595.6
F02	32	69.3	20174
G02	32	69.3	22804.4
H02	32	69.3	20708.6
A03	32	69.3	20798.7
B03	32	69.3	20020.1
C03	32	69.3	20258.8
D03	32	69.3	19130
E03	32	69.3	17783.1
F03	32	69.3	17245.4
G03	32	69.3	20442.4
H03	32	69.3	19312.4
A04	32	69.3	24733.6
B04	32	69.3	23026.4
C04	32	69.3	23264.8
D04	32	69.3	21363.5
E04	32	69.3	21568.2
F04	32	69.3	21855.1
A05	32	69.3	21133.5
B05	32	69.3	21049.7
C05	32	69.3	19798.9
D05	32	69.3	18363.2
E05	32	69.3	21785
F05	32	69.3	20926.8
A06	32	69.3	19389.2
B06	32	69.3	20823.2
C06	32	69.3	19312.3
D06	32	69.3	18384.7
E06	32	69.3	21692.1
F06	32	69.3	20715.8
A07	32	69.3	23776.5
B07	32	69.3	23853.7
C07	32	69.3	23320.8
D07	32	69.3	22098.9
E07	32	69.3	23291.1
F07	32	69.3	22938.6
A08	32	69.3	21465
B08	32	69.3	21212.3
C08	32	69.3	21401.5
D08	32	69.3	20401.9
E08	32	69.3	21124.2
F08	32	69.3	20689
A01	33	69.6	17042.4
B01	33	69.6	16549.6
C01	33	69.6	16447.7
D01	33	69.6	15165.7
E01	33	69.6	18419.3
F01	33	69.6	17285.1
G01	33	69.6	18795.7
H01	33	69.6	18168.2
A02	33	69.6	23874.3
B02	33	69.6	21870.1
C02	33	69.6	21847
D02	33	69.6	20146.1
E02	33	69.6	20340.9
F02	33	69.6	19921.8
G02	33	69.6	22525.4
H02	33	69.6	20459.4
A03	33	69.6	20562.6
B03	33	69.6	19804.5
C03	33	69.6	20036.5
D03	33	69.6	18913.4
E03	33	69.6	17588.4
F03	33	69.6	17059.7
G03	33	69.6	20217.7
H03	33	69.6	19107.1
A04	33	69.6	24450.8
B04	33	69.6	22764
C04	33	69.6	23001.9
D04	33	69.6	21119.9
E04	33	69.6	21323.2
F04	33	69.6	21604.2
A05	33	69.6	20912.2
B05	33	69.6	20823.9
C05	33	69.6	19586.8
D05	33	69.6	18169.6
E05	33	69.6	21539.4
F05	33	69.6	20696.4
A06	33	69.6	19171.2
B06	33	69.6	20597
C06	33	69.6	19107.4
D06	33	69.6	18189.4
E06	33	69.6	21443.9
F06	33	69.6	20484.1
A07	33	69.6	23496.9
B07	33	69.6	23577.4
C07	33	69.6	23051.5
D07	33	69.6	21838.5
E07	33	69.6	23013.8
F07	33	69.6	22665.1
A08	33	69.6	21223.9
B08	33	69.6	20962.5
C08	33	69.6	21154.9
D08	33	69.6	20170.9
E08	33	69.6	20888.7
F08	33	69.6	20449.6
A01	34	69.9	16854.7
B01	34	69.9	16368
C01	34	69.9	16267.9
D01	34	69.9	14998.7
E01	34	69.9	18196.4
F01	34	69.9	17089.8
G01	34	69.9	18591.3
H01	34	69.9	17970.2
A02	34	69.9	23572.6
B02	34	69.9	21591.6
C02	34	69.9	21574.2
D02	34	69.9	19889.8
E02	34	69.9	20078
F02	34	69.9	19666
G02	34	69.9	22248.7
H02	34	69.9	20219.4
A03	34	69.9	20343
B03	34	69.9	19591.6
C03	34	69.9	19814.3
D03	34	69.9	18700.9
E03	34	69.9	17395.9
F03	34	69.9	16870.9
G03	34	69.9	19990.1
H03	34	69.9	18906
A04	34	69.9	24172.2
B04	34	69.9	22507.2
C04	34	69.9	22745.4
D04	34	69.9	20884.1
E04	34	69.9	21082.6
F04	34	69.9	21362.7
A05	34	69.9	20686.6
B05	34	69.9	20591
C05	34	69.9	19379.9
D05	34	69.9	17970.3
E05	34	69.9	21291.4
F05	34	69.9	20464.9
A06	34	69.9	18963.5
B06	34	69.9	20374.8
C06	34	69.9	18904.7
D06	34	69.9	17993.8
E06	34	69.9	21199.6
F06	34	69.9	20258.1
A07	34	69.9	23225.9
B07	34	69.9	23303.3
C07	34	69.9	22780.7
D07	34	69.9	21581.7
E07	34	69.9	22744.8
F07	34	69.9	22401.2
A08	34	69.9	20988.1
B08	34	69.9	20720.1
C08	34	69.9	20917.2
D08	34	69.9	19938.1
E08	34	69.9	20644.1
F08	34	69.9	20207.1
A01	35	70.2	16673.5
B01	35	70.2	16189.6
C01	35	70.2	16087.5
D01	35	70.2	14831.3
E01	35	70.2	17978.6
F01	35	70.2	16897.8
G01	35	70.2	18392.1
H01	35	70.2	17772.5
A02	35	70.2	23274.3
B02	35	70.2	21334.4
C02	35	70.2	21305.7
D02	35	70.2	19647.1
E02	35	70.2	19816.5
F02	35	70.2	19424.1
G02	35	70.2	21970.3
H02	35	70.2	19989.7
A03	35	70.2	20110.5
B03	35	70.2	19376.4
C03	35	70.2	19593.4
D03	35	70.2	18491.9
E03	35	70.2	17202.3
F03	35	70.2	16692.3
G03	35	70.2	19769.9
H03	35	70.2	18714
A04	35	70.2	23902.3
B04	35	70.2	22262.2
C04	35	70.2	22479.2
D04	35	70.2	20651
E04	35	70.2	20845.3
F04	35	70.2	21125.4
A05	35	70.2	20469.2
B05	35	70.2	20366.5
C05	35	70.2	19166
D05	35	70.2	17774.1
E05	35	70.2	21045.7
F05	35	70.2	20235.5
A06	35	70.2	18752.5
B06	35	70.2	20150.7
C06	35	70.2	18707.2
D06	35	70.2	17801.6
E06	35	70.2	20957.7
F06	35	70.2	20032.2
A07	35	70.2	22960.1
B07	35	70.2	23038
C07	35	70.2	22513.8
D07	35	70.2	21328.1
E07	35	70.2	22476.2
F07	35	70.2	22148.8
A08	35	70.2	20749.7
B08	35	70.2	20484.6
C08	35	70.2	20670.2
D08	35	70.2	19714.8
E08	35	70.2	20407.1
F08	35	70.2	19971
A01	36	70.5	16491
B01	36	70.5	16005.8
C01	36	70.5	15912.5
D01	36	70.5	14671.2
E01	36	70.5	17770.1
F01	36	70.5	16701.8
G01	36	70.5	18179.2
H01	36	70.5	17570.3
A02	36	70.5	22977.8
B02	36	70.5	21081.5
C02	36	70.5	21046.1
D02	36	70.5	19420.7
E02	36	70.5	19573.7
F02	36	70.5	19183.2
G02	36	70.5	21707.4
H02	36	70.5	19752.3
A03	36	70.5	19890.8
B03	36	70.5	19164.7
C03	36	70.5	19379.3
D03	36	70.5	18298.8
E03	36	70.5	17017.2
F03	36	70.5	16508.8
G03	36	70.5	19548.2
H03	36	70.5	18514.5
A04	36	70.5	23637.3
B04	36	70.5	22007
C04	36	70.5	22232.5
D04	36	70.5	20437.3
E04	36	70.5	20622.5
F04	36	70.5	20885.5
A05	36	70.5	20244
B05	36	70.5	20137.1
C05	36	70.5	18959.8
D05	36	70.5	17585.3
E05	36	70.5	20809.5
F05	36	70.5	20012.6
A06	36	70.5	18541.6
B06	36	70.5	19944.7
C06	36	70.5	18516.6
D06	36	70.5	17622.7
E06	36	70.5	20725.2
F06	36	70.5	19811
A07	36	70.5	22698.2
B07	36	70.5	22778.7
C07	36	70.5	22255.1
D07	36	70.5	21098.3
E07	36	70.5	22216.2
F07	36	70.5	21888.4
A08	36	70.5	20511.7
B08	36	70.5	20243.2
C08	36	70.5	20432.6
D08	36	70.5	19492.6
E08	36	70.5	20177.6
F08	36	70.5	19743.1
A01	37	70.8	16308
B01	37	70.8	15822.6
C01	37	70.8	15735
D01	37	70.8	14465.5
E01	37	70.8	17559.1
F01	37	70.8	16503.1
G01	37	70.8	17990.5
H01	37	70.8	17380.2
A02	37	70.8	22698.5
B02	37	70.8	20826.4
C02	37	70.8	20789.4
D02	37	70.8	19136.6
E02	37	70.8	19334.6
F02	37	70.8	18954.6
G02	37	70.8	21444.7
H02	37	70.8	19524.2
A03	37	70.8	19675.3
B03	37	70.8	18953
C03	37	70.8	19163.7
D03	37	70.8	18049.8
E03	37	70.8	16832.5
F03	37	70.8	16333.8
G03	37	70.8	19321.6
H03	37	70.8	18312.1
A04	37	70.8	23376.8
B04	37	70.8	21758.6
C04	37	70.8	21986.9
D04	37	70.8	20167.7
E04	37	70.8	20399.5
F04	37	70.8	20645.6
A05	37	70.8	20023.3
B05	37	70.8	19911.5
C05	37	70.8	18753.8
D05	37	70.8	17357.4
E05	37	70.8	20569.7
F05	37	70.8	19779.3
A06	37	70.8	18336.7
B06	37	70.8	19726
C06	37	70.8	18314.6
D06	37	70.8	17398.4
E06	37	70.8	20492.1
F06	37	70.8	19589.5
A07	37	70.8	22435.5
B07	37	70.8	22515.3
C07	37	70.8	21998
D07	37	70.8	20805.3
E07	37	70.8	21954.5
F07	37	70.8	21634.1
A08	37	70.8	20278.3
B08	37	70.8	20007.9
C08	37	70.8	20200.7
D08	37	70.8	19248.2
E08	37	70.8	19947.2
F08	37	70.8	19508.2
A01	38	71.1	16134.9
[truncated: 4,373 more rows]

## Sheet: Quantitative results
hole	sample ID	Testing Program	causality	color	CT	Average CT value	CT standardized variance	concentration	Average concentration	Concentration standard deviation
A01	A1	project 1	uncharted	SYBR	26.33	26.37	0.04		Testing Program	genetics	sample ID	sample name
B01	A1	project 1	uncharted	SYBR	26.39	26.37	0.04		project 1	pI-2b	A1	0×MIC
C01	A1	project 1	uncharted	SYBR	26.39	26.37	0.04		project 2	SIP	A2	8×MIC
D01	A2	project 1	uncharted	SYBR	26.45	26.23	0.19		project 3	hylB
E01	A2	project 1	uncharted	SYBR	26.08	26.23	0.19		project4	FbsA
F01	A2	project 1	uncharted	SYBR	26.15	26.23	0.19		project5	FbsB
G01	A1	16s	uncharted	SYBR	11.95	11.94	0.3		project6	CAMP
H01	A2	16s	uncharted	SYBR	9.73	9.62	0.11		project7	cpsA
A02	A1	project 2	uncharted	SYBR	22.57	22.7	0.11		project8	cpsE
B02	A1	project 2	uncharted	SYBR	22.77	22.7	0.11		16s
C02	A1	project 2	uncharted	SYBR	22.76	22.7	0.11
D02	A2	project 2	uncharted	SYBR	22.93	22.95	0.05
E02	A2	project 2	uncharted	SYBR	22.91	22.95	0.05
F02	A2	project 2	uncharted	SYBR	23	22.95	0.05
G02	A1	16s	uncharted	SYBR	11.63	11.94	0.3
H02	A2	16s	uncharted	SYBR	9.52	9.62	0.11
A03	A1	project 3	uncharted	SYBR	27.23	27.36	0.12
B03	A1	project 3	uncharted	SYBR	27.4	27.36	0.12
C03	A1	project 3	uncharted	SYBR	27.46	27.36	0.12
D03	A2	project 3	uncharted	SYBR	27.73	27.9	0.14
E03	A2	project 3	uncharted	SYBR	27.95	27.9	0.14
F03	A2	project 3	uncharted	SYBR	28	27.9	0.14
G03	A1	16s	uncharted	SYBR	12.23	11.94	0.3
H03	A2	16s	uncharted	SYBR	9.6	9.62	0.11
A04	A1	project4	uncharted	SYBR	22.27	22.43	0.14
B04	A1	project4	uncharted	SYBR	22.52	22.43	0.14
C04	A1	project4	uncharted	SYBR	22.49	22.43	0.14
D04	A2	project4	uncharted	SYBR	22.84	22.83	0.02
E04	A2	project4	uncharted	SYBR	22.84	22.83	0.02
F04	A2	project4	uncharted	SYBR	22.8	22.83	0.02
A05	A1	project5	uncharted	SYBR	23.74	23.78	0.06
B05	A1	project5	uncharted	SYBR	23.76	23.78	0.06
C05	A1	project5	uncharted	SYBR	23.85	23.78	0.06
D05	A2	project5	uncharted	SYBR	24.09	23.85	0.22
E05	A2	project5	uncharted	SYBR	23.64	23.85	0.22
F05	A2	project5	uncharted	SYBR	23.83	23.85	0.22
A06	A1	project6	uncharted	SYBR	21.73	21.33	0.35
B06	A1	project6	uncharted	SYBR	21.13	21.33	0.35
C06	A1	project6	uncharted	SYBR	21.13	21.33	0.35
D06	A2	project6	uncharted	SYBR	22.1	21.94	0.16
E06	A2	project6	uncharted	SYBR	21.78	21.94	0.16
F06	A2	project6	uncharted	SYBR	21.95	21.94	0.16
A07	A1	project7	uncharted	SYBR	23.48	23.51	0.05
B07	A1	project7	uncharted	SYBR	23.5	23.51	0.05
C07	A1	project7	uncharted	SYBR	23.57	23.51	0.05
D07	A2	project7	uncharted	SYBR	23.96	23.88	0.07
E07	A2	project7	uncharted	SYBR	23.86	23.88	0.07
F07	A2	project7	uncharted	SYBR	23.82	23.88	0.07
A08	A1	project8	uncharted	SYBR	21.8	21.8	0
B08	A1	project8	uncharted	SYBR	21.81	21.8	0
C08	A1	project8	uncharted	SYBR	21.8	21.8	0
D08	A2	project8	uncharted	SYBR	21.93	22.05	0.17
E08	A2	project8	uncharted	SYBR	21.98	22.05	0.17
F08	A2	project8	uncharted	SYBR	22.25	22.05	0.17

## Sheet: Relative quantitative results
smapleID	Testing Program	Average CT value	ΔCt Average	ΔCt Standardized variance	ΔΔCt	average value	maximum values	minimum value
A1	project1	26.37	14.43	0.3	0	0	0	0
A2	project1	26.23	16.61	0.22	0	0	0	0
A1	project2	22.7	10.76	0.32	0	0	0	0
A2	project2	22.95	13.33	0.12	0	0	0	0
A1	project3	27.36	15.42	0.33	0	0	0	0
A2	project3	27.9	18.28	0.18	0	0	0	0
A1	project4	22.43	10.49	0.33	0	0	0	0
A2	project4	22.83	13.21	0.11	0	0	0	0
A1	project5	23.78	11.84	0.31	0	0	0	0
A2	project5	23.85	14.23	0.25	0	0	0	0
A1	project6	21.33	9.39	0.46	0	0	0	0
A2	project6	21.94	12.32	0.19	0	0	0	0
A1	project7	23.51	11.58	0.31	0	0	0	0
A2	project7	23.88	14.26	0.13	0	0	0	0
A1	project8	21.8	9.86	0.3	0	0	0	0
A2	project8	22.05	12.43	0.2	0	0	0	0

## Sheet: Melting results
hole	sampleID	Testing Program	causality	color	Number of Tm	Temperature 1	derivative 1
A01	A1	project1	uncharted	SYBR	1	79.74	4058.38
B01	A1	project1	uncharted	SYBR	1	79.54	4025.31
C01	A1	project1	uncharted	SYBR	1	79.54	4042.13
D01	A2	project1	uncharted	SYBR	1	79.54	3724.89
E01	A2	project1	uncharted	SYBR	1	79.54	4438.54
F01	A2	project1	uncharted	SYBR	1	79.64	4177.25
G01	A1	16s	uncharted	SYBR	1	85.53	3870.66
H01	A2	16s	uncharted	SYBR	1	85.73	3641.51
A02	A1	project2	uncharted	SYBR	1	80.14	5290.69
B02	A1	project2	uncharted	SYBR	1	79.94	4938.37
C02	A1	project2	uncharted	SYBR	1	79.94	4991.32
D02	A2	project2	uncharted	SYBR	1	79.94	4543.01
E02	A2	project2	uncharted	SYBR	1	80.04	4586.35
F02	A2	project2	uncharted	SYBR	1	80.04	4483.83
G02	A1	16s	uncharted	SYBR	1	85.43	4503.63
H02	A2	16s	uncharted	SYBR	1	85.63	4094.99
A03	A1	project3	uncharted	SYBR	1	77.55	5765.91
B03	A1	project3	uncharted	SYBR	1	77.45	5594.68
C03	A1	project3	uncharted	SYBR	1	77.35	5651.36
D03	A2	project3	uncharted	SYBR	1	77.35	5454.79
E03	A2	project3	uncharted	SYBR	1	77.35	4839.49
F03	A2	project3	uncharted	SYBR	1	77.35	4806.02
G03	A1	16s	uncharted	SYBR	1	85.43	4166.2
H03	A2	16s	uncharted	SYBR	1	85.63	3907.02
A04	A1	project4	uncharted	SYBR	1	82.54	3776.22
B04	A1	project4	uncharted	SYBR	1	82.04	3516.34
C04	A1	project4	uncharted	SYBR	1	81.94	3570.47
D04	A2	project4	uncharted	SYBR	1	81.84	3315.83
E04	A2	project4	uncharted	SYBR	1	81.94	3337.09
F04	A2	project4	uncharted	SYBR	1	81.94	3328.06
A05	A1	project5	uncharted	SYBR	1	80.74	5151.06
B05	A1	project5	uncharted	SYBR	1	80.54	5129.03
C05	A1	project5	uncharted	SYBR	1	80.54	4859.76
D05	A2	project5	uncharted	SYBR	1	80.64	4439.24
E05	A2	project5	uncharted	SYBR	1	80.64	5143.53
F05	A2	project5	uncharted	SYBR	1	80.64	4964.39
A06	A1	project6	uncharted	SYBR	1	76.55	5705.63
B06	A1	project6	uncharted	SYBR	1	76.55	5805.9
C06	A1	project6	uncharted	SYBR	1	76.55	5505.34
D06	A2	project6	uncharted	SYBR	1	76.55	5363.55
E06	A2	project6	uncharted	SYBR	1	76.65	6252.99
F06	A2	project6	uncharted	SYBR	1	76.55	5993.48
A07	A1	project7	uncharted	SYBR	1	79.64	5258.82
B07	A1	project7	uncharted	SYBR	1	79.54	5318.03
C07	A1	project7	uncharted	SYBR	1	79.54	5199.64
D07	A2	project7	uncharted	SYBR	1	79.54	4900.17
E07	A2	project7	uncharted	SYBR	1	79.64	5151.11
F07	A2	project7	uncharted	SYBR	1	79.54	5064.65
A08	A1	project8	uncharted	SYBR	1	79.05	5195.11
B08	A1	project8	uncharted	SYBR	1	78.95	5153.88
C08	A1	project8	uncharted	SYBR	1	78.95	5217.36
D08	A2	project8	uncharted	SYBR	1	79.15	4874.4
E08	A2	project8	uncharted	SYBR	1	79.15	5047.46
F08	A2	project8	uncharted	SYBR	1	78.95	4961.76

## Sheet: Detailed results of melting
hole	sampling times	temp	F1
A01	1	60	517.24
B01	1	60	529.92
C01	1	60	524.21
D01	1	60	489.28
E01	1	60	596.11
F01	1	60	560.45
G01	1	60	568.95
H01	1	60	530.45
A02	1	60	724.59
B02	1	60	674.37
C02	1	60	682.84
D02	1	60	620.07
E02	1	60	625.33
F02	1	60	614.17
G02	1	60	683.01
H02	1	60	611.96
A03	1	60	610.89
B03	1	60	609.16
C03	1	60	630.93
D03	1	60	606
E03	1	60	548.2
F03	1	60	510.18
G03	1	60	625.25
H03	1	60	578.72
A04	1	60	714.88
B04	1	60	666.03
C04	1	60	690.83
D04	1	60	623.75
E04	1	60	638.69
F04	1	60	649.66
A05	1	60	632.01
B05	1	60	635.62
C05	1	60	608.02
D05	1	60	563.59
E05	1	60	676.06
F05	1	60	648.81
A06	1	60	585.35
B06	1	60	618.34
C06	1	60	572.35
D06	1	60	548.73
E06	1	60	663.39
F06	1	60	640.57
A07	1	60	734.4
B07	1	60	766.67
C07	1	60	744.22
D07	1	60	707.96
E07	1	60	746.59
F07	1	60	723.27
A08	1	60	671.6
B08	1	60	679.35
C08	1	60	697.49
D08	1	60	664.94
E08	1	60	681.7
F08	1	60	674
A01	2	60.3	520.07
B01	2	60.3	532.8
C01	2	60.3	527.01
D01	2	60.3	491.88
E01	2	60.3	599.28
F01	2	60.3	563.45
G01	2	60.3	571.78
H01	2	60.3	533.16
A02	2	60.3	728.71
B02	2	60.3	678.12
C02	2	60.3	686.62
D02	2	60.3	623.56
E02	2	60.3	628.84
F02	2	60.3	617.6
G02	2	60.3	686.54
H02	2	60.3	615.06
A03	2	60.3	614.46
B03	2	60.3	612.63
C03	2	60.3	634.49
D03	2	60.3	609.38
E03	2	60.3	551.29
F03	2	60.3	513.15
G03	2	60.3	628.46
H03	2	60.3	581.58
A04	2	60.3	719.04
B04	2	60.3	669.92
C04	2	60.3	694.77
D04	2	60.3	627.33
E04	2	60.3	642.27
F04	2	60.3	653.39
A05	2	60.3	635.59
B05	2	60.3	639.33
C05	2	60.3	611.36
D05	2	60.3	566.71
E05	2	60.3	679.84
F05	2	60.3	652.44
A06	2	60.3	589.01
B06	2	60.3	622.07
C06	2	60.3	575.66
D06	2	60.3	551.96
E06	2	60.3	667.21
F06	2	60.3	644.38
A07	2	60.3	738.58
B07	2	60.3	770.97
C07	2	60.3	748.27
D07	2	60.3	711.78
E07	2	60.3	750.62
F07	2	60.3	727.31
A08	2	60.3	675.5
B08	2	60.3	683.27
C08	2	60.3	701.33
D08	2	60.3	668.56
E08	2	60.3	685.47
F08	2	60.3	677.74
A01	3	60.6	523.12
B01	3	60.6	535.89
C01	3	60.6	529.97
D01	3	60.6	494.63
E01	3	60.6	602.62
F01	3	60.6	566.64
G01	3	60.6	574.6
H01	3	60.6	535.91
A02	3	60.6	733.28
B02	3	60.6	682.21
C02	3	60.6	690.74
D02	3	60.6	627.41
E02	3	60.6	632.69
F02	3	60.6	621.36
G02	3	60.6	690.17
H02	3	60.6	618.2
A03	3	60.6	618.5
B03	3	60.6	616.5
C03	3	60.6	638.42
D03	3	60.6	613.07
E03	3	60.6	554.71
F03	3	60.6	516.52
G03	3	60.6	631.76
H03	3	60.6	584.43
A04	3	60.6	723.7
B04	3	60.6	674.31
C04	3	60.6	699.12
D04	3	60.6	631.33
E04	3	60.6	646.19
F04	3	60.6	657.54
A05	3	60.6	639.55
B05	3	60.6	643.5
C05	3	60.6	614.98
D05	3	60.6	570.1
E05	3	60.6	683.99
F05	3	60.6	656.41
A06	3	60.6	593.34
B06	3	60.6	626.36
C06	3	60.6	579.38
D06	3	60.6	555.62
E06	3	60.6	671.5
F06	3	60.6	648.75
A07	3	60.6	743.22
B07	3	60.6	775.68
C07	3	60.6	752.63
D07	3	60.6	715.87
E07	3	60.6	754.93
F07	3	60.6	731.74
A08	3	60.6	679.88
B08	3	60.6	687.66
C08	3	60.6	705.49
D08	3	60.6	672.44
E08	3	60.6	689.55
F08	3	60.6	681.8
A01	4	60.9	526.27
B01	4	60.9	539.08
C01	4	60.9	533.02
D01	4	60.9	497.45
E01	4	60.9	606.05
F01	4	60.9	569.91
G01	4	60.9	577.42
H01	4	60.9	538.69
A02	4	60.9	738.06
B02	4	60.9	686.46
C02	4	60.9	695.02
D02	4	60.9	631.43
E02	4	60.9	636.71
F02	4	60.9	625.28
G02	4	60.9	693.85
H02	4	60.9	621.35
A03	4	60.9	622.79
B03	4	60.9	620.58
C03	4	60.9	642.55
D03	4	60.9	616.94
E03	4	60.9	558.3
F03	4	60.9	520.08
G03	4	60.9	635.08
H03	4	60.9	587.26
A04	4	60.9	728.6
B04	4	60.9	678.93
C04	4	60.9	703.69
D04	4	60.9	635.52
E04	4	60.9	650.28
F04	4	60.9	661.89
A05	4	60.9	643.69
B05	4	60.9	647.89
C05	4	60.9	618.73
D05	4	60.9	573.62
E05	4	60.9	688.32
F05	4	60.9	660.55
A06	4	60.9	598.01
B06	4	60.9	630.96
C06	4	60.9	583.33
D06	4	60.9	559.52
E06	4	60.9	676.04
F06	4	60.9	653.42
A07	4	60.9	748.08
B07	4	60.9	780.59
C07	4	60.9	757.13
D07	4	60.9	720.08
E07	4	60.9	759.38
F07	4	60.9	736.36
A08	4	60.9	684.51
B08	4	60.9	692.28
C08	4	60.9	709.8
D08	4	60.9	676.45
E08	4	60.9	693.79
F08	4	60.9	686.02
A01	5	61.2	529.48
B01	5	61.2	542.33
C01	5	61.2	536.1
D01	5	61.2	500.3
E01	5	61.2	609.53
F01	5	61.2	573.22
G01	5	61.2	580.22
H01	5	61.2	541.46
A02	5	61.2	742.96
B02	5	61.2	690.79
C02	5	61.2	699.38
D02	5	61.2	635.53
E02	5	61.2	640.81
F02	5	61.2	629.28
G02	5	61.2	697.53
H02	5	61.2	624.51
A03	5	61.2	627.22
B03	5	61.2	624.76
C03	5	61.2	646.79
D03	5	61.2	620.89
E03	5	61.2	561.99
F03	5	61.2	523.76
G03	5	61.2	638.4
H03	5	61.2	590.07
A04	5	61.2	733.61
B04	5	61.2	683.66
C04	5	61.2	708.35
D04	5	61.2	639.8
E04	5	61.2	654.45
F04	5	61.2	666.33
A05	5	61.2	647.91
B05	5	61.2	652.39
C05	5	61.2	622.54
D05	5	61.2	577.2
E05	5	61.2	692.73
F05	5	61.2	664.76
A06	5	61.2	602.88
B06	5	61.2	635.73
C06	5	61.2	587.4
D06	5	61.2	563.55
E06	5	61.2	680.74
F06	5	61.2	658.24
A07	5	61.2	753.05
B07	5	61.2	785.6
C07	5	61.2	761.7
D07	5	61.2	724.36
E07	5	61.2	763.9
F07	5	61.2	741.08
A08	5	61.2	689.24
B08	5	61.2	697
C08	5	61.2	714.2
D08	5	61.2	680.51
E08	5	61.2	698.1
F08	5	61.2	690.32
A01	6	61.5	532.73
B01	6	61.5	545.61
C01	6	61.5	539.22
D01	6	61.5	503.18
E01	6	61.5	613.05
F01	6	61.5	576.57
G01	6	61.5	583.01
H01	6	61.5	544.24
A02	6	61.5	747.95
B02	6	61.5	695.21
C02	6	61.5	703.82
D02	6	61.5	639.71
E02	6	61.5	644.98
F02	6	61.5	633.35
G02	6	61.5	701.22
H02	6	61.5	627.66
A03	6	61.5	631.77
B03	6	61.5	629.05
C03	6	61.5	651.14
D03	6	61.5	624.94
E03	6	61.5	565.76
F03	6	61.5	527.54
G03	6	61.5	641.71
H03	6	61.5	592.87
A04	6	61.5	738.71
B04	6	61.5	688.49
C04	6	61.5	713.09
D04	6	61.5	644.16
E04	6	61.5	658.69
F04	6	61.5	670.85
A05	6	61.5	652.2
B05	6	61.5	656.98
C05	6	61.5	626.41
D05	6	61.5	580.83
E05	6	61.5	697.22
F05	6	61.5	669.04
A06	6	61.5	607.92
B06	6	61.5	640.66
C06	6	61.5	591.59
D06	6	61.5	567.7
E06	6	61.5	685.57
F06	6	61.5	663.23
A07	6	61.5	758.11
B07	6	61.5	790.7
C07	6	61.5	766.34
D07	6	61.5	728.69
E07	6	61.5	768.47
F07	6	61.5	745.87
A08	6	61.5	694.07
B08	6	61.5	701.82
C08	6	61.5	718.66
D08	6	61.5	684.63
E08	6	61.5	702.48
F08	6	61.5	694.69
A01	7	61.8	536.04
B01	7	61.8	548.93
C01	7	61.8	542.37
D01	7	61.8	506.08
E01	7	61.8	616.61
F01	7	61.8	579.96
G01	7	61.8	585.78
H01	7	61.8	547.01
A02	7	61.8	753.04
B02	7	61.8	699.69
C02	7	61.8	708.33
D02	7	61.8	643.96
E02	7	61.8	649.23
F02	7	61.8	637.49
G02	7	61.8	704.91
H02	7	61.8	630.8
A03	7	61.8	636.45
B03	7	61.8	633.44
C03	7	61.8	655.59
D03	7	61.8	629.07
E03	7	61.8	569.62
F03	7	61.8	531.42
G03	7	61.8	645.03
H03	7	61.8	595.64
A04	7	61.8	743.91
B04	7	61.8	693.42
C04	7	61.8	717.92
D04	7	61.8	648.61
E04	7	61.8	663
F04	7	61.8	675.45
A05	7	61.8	656.56
B05	7	61.8	661.66
C05	7	61.8	630.33
D05	7	61.8	584.52
E05	7	61.8	701.79
F05	7	61.8	673.4
A06	7	61.8	613.14
B06	7	61.8	645.75
C06	7	61.8	595.91
D06	7	61.8	571.99
E06	7	61.8	690.57
F06	7	61.8	668.37
A07	7	61.8	763.27
B07	7	61.8	795.89
C07	7	61.8	771.04
D07	7	61.8	733.08
E07	7	61.8	773.11
F07	7	61.8	750.76
A08	7	61.8	699.01
B08	7	61.8	706.74
C08	7	61.8	723.18
D08	7	61.8	688.81
E08	7	61.8	706.93
F08	7	61.8	699.12
A01	8	62.1	539.39
B01	8	62.1	552.3
C01	8	62.1	545.56
D01	8	62.1	509.01
E01	8	62.1	620.21
F01	8	62.1	583.38
G01	8	62.1	588.54
H01	8	62.1	549.78
A02	8	62.1	758.24
B02	8	62.1	704.26
C02	8	62.1	712.92
D02	8	62.1	648.29
E02	8	62.1	653.56
F02	8	62.1	641.72
G02	8	62.1	708.6
H02	8	62.1	633.94
A03	8	62.1	641.26
B03	8	62.1	637.93
C03	8	62.1	660.15
D03	8	62.1	633.29
E03	8	62.1	573.58
F03	8	62.1	535.41
G03	8	62.1	648.33
H03	8	62.1	598.39
A04	8	62.1	749.21
B04	8	62.1	698.45
C04	8	62.1	722.85
D04	8	62.1	653.14
E04	8	62.1	667.38
F04	8	62.1	680.14
A05	8	62.1	661
B05	8	62.1	666.44
C05	8	62.1	634.3
D05	8	62.1	588.27
E05	8	62.1	706.44
F05	8	62.1	677.82
A06	8	62.1	618.56
B06	8	62.1	651
C06	8	62.1	600.36
D06	8	62.1	576.4
E06	8	62.1	695.72
F06	8	62.1	673.67
A07	8	62.1	768.53
B07	8	62.1	801.16
C07	8	62.1	775.81
D07	8	62.1	737.53
E07	8	62.1	777.81
F07	8	62.1	755.72
A08	8	62.1	704.04
B08	8	62.1	711.75
C08	8	62.1	727.78
D08	8	62.1	693.03
E08	8	62.1	711.44
F08	8	62.1	703.62
A01	9	62.4	542.78
B01	9	62.4	555.71
C01	9	62.4	548.78
D01	9	62.4	511.97
E01	9	62.4	623.86
F01	9	62.4	586.84
G01	9	62.4	591.28
H01	9	62.4	552.54
A02	9	62.4	763.55
B02	9	62.4	708.92
C02	9	62.4	717.58
D02	9	62.4	652.7
E02	9	62.4	657.97
F02	9	62.4	646.02
G02	9	62.4	712.29
H02	9	62.4	637.07
A03	9	62.4	646.22
B03	9	62.4	642.54
C03	9	62.4	664.82
D03	9	62.4	637.61
E03	9	62.4	577.62
F03	9	62.4	539.51
G03	9	62.4	651.63
H03	9	62.4	601.12
A04	9	62.4	754.61
B04	9	62.4	703.59
C04	9	62.4	727.87
D04	9	62.4	657.77
E04	9	62.4	671.84
F04	9	62.4	684.92
A05	9	62.4	665.5
B05	9	62.4	671.31
C05	9	62.4	638.33
D05	9	62.4	592.07
E05	9	62.4	711.18
F05	9	62.4	682.32
A06	9	62.4	624.16
B06	9	62.4	656.43
C06	9	62.4	604.94
D06	9	62.4	580.95
E06	9	62.4	701.03
F06	9	62.4	679.14
A07	9	62.4	773.9
B07	9	62.4	806.53
C07	9	62.4	780.64
D07	9	62.4	742.04
E07	9	62.4	782.58
F07	9	62.4	760.78
A08	9	62.4	709.18
B08	9	62.4	716.86
C08	9	62.4	732.44
D08	9	62.4	697.31
E08	9	62.4	716.02
F08	9	62.4	708.19
A01	10	62.7	546.23
B01	10	62.7	559.15
C01	10	62.7	552.04
D01	10	62.7	514.95
E01	10	62.7	627.55
F01	10	62.7	590.33
G01	10	62.7	594
H01	10	62.7	555.29
A02	10	62.7	768.97
B02	10	62.7	713.65
C02	10	62.7	722.33
D02	10	62.7	657.18
E02	10	62.7	662.46
F02	10	62.7	650.4
G02	10	62.7	715.98
H02	10	62.7	640.19
A03	10	62.7	651.31
B03	10	62.7	647.25
C03	10	62.7	669.6
D03	10	62.7	642.02
E03	10	62.7	581.77
F03	10	62.7	543.72
G03	10	62.7	654.91
H03	10	62.7	603.82
A04	10	62.7	760.11
B04	10	62.7	708.83
C04	10	62.7	732.98
D04	10	62.7	662.48
E04	10	62.7	676.38
F04	10	62.7	689.79
A05	10	62.7	670.09
B05	10	62.7	676.29
C05	10	62.7	642.42
D05	10	62.7	595.93
E05	10	62.7	716
F05	10	62.7	686.89
A06	10	62.7	629.97
B06	10	62.7	662.04
C06	10	62.7	609.66
D06	10	62.7	585.63
E06	10	62.7	706.52
F06	10	62.7	684.78
A07	10	62.7	779.36
B07	10	62.7	811.98
C07	10	62.7	785.54
D07	10	62.7	746.61
E07	10	62.7	787.41
F07	10	62.7	765.92
A08	10	62.7	714.42
B08	10	62.7	722.07
C08	10	62.7	737.17
D08	10	62.7	701.64
E08	10	62.7	720.67
F08	10	62.7	712.83
A01	11	63	549.72
B01	11	63	562.64
C01	11	63	555.33
D01	11	63	517.95
E01	11	63	631.28
F01	11	63	593.85
G01	11	63	596.69
H01	11	63	558.03
A02	11	63	774.5
B02	11	63	718.47
C02	11	63	727.16
D02	11	63	661.75
E02	11	63	667.03
F02	11	63	654.86
G02	11	63	719.67
H02	11	63	643.31
A03	11	63	656.55
B03	11	63	652.08
C03	11	63	674.5
D03	11	63	646.53
E03	11	63	586.01
F03	11	63	548.05
G03	11	63	658.17
H03	11	63	606.49
A04	11	63	765.71
B04	11	63	714.19
C04	11	63	738.2
D04	11	63	667.29
E04	11	63	681
F04	11	63	694.75
A05	11	63	674.74
B05	11	63	681.36
C05	11	63	646.56
D05	11	63	599.85
E05	11	63	720.91
F05	11	63	691.54
A06	11	63	635.98
B06	11	63	667.82
C06	11	63	614.52
D06	11	63	590.45
E06	11	63	712.19
F06	11	63	690.6
A07	11	63	784.93
B07	11	63	817.52
C07	11	63	790.51
D07	11	63	751.24
E07	11	63	792.3
F07	11	63	771.16
A08	11	63	719.76
B08	11	63	727.37
C08	11	63	741.96
D08	11	63	706.01
E08	11	63	725.37
F08	11	63	717.53
A01	12	63.3	553.26
B01	12	63.3	566.15
C01	12	63.3	558.64
D01	12	63.3	520.97
E01	12	63.3	635.06
F01	12	63.3	597.41
G01	12	63.3	599.35
H01	12	63.3	560.77
A02	12	63.3	780.15
B02	12	63.3	723.38
C02	12	63.3	732.07
D02	12	63.3	666.4
E02	12	63.3	671.69
F02	12	63.3	659.41
G02	12	63.3	723.34
H02	12	63.3	646.4
A03	12	63.3	661.94
B03	12	63.3	657.01
C03	12	63.3	679.52
D03	12	63.3	651.13
E03	12	63.3	590.34
F03	12	63.3	552.49
G03	12	63.3	661.41
H03	12	63.3	609.12
A04	12	63.3	771.42
B04	12	63.3	719.66
C04	12	63.3	743.52
D04	12	63.3	672.19
E04	12	63.3	685.71
F04	12	63.3	699.8
A05	12	63.3	679.47
B05	12	63.3	686.53
C05	12	63.3	650.75
D05	12	63.3	603.83
E05	12	63.3	725.91
F05	12	63.3	696.26
A06	12	63.3	642.19
B06	12	63.3	673.78
C06	12	63.3	619.52
D06	12	63.3	595.41
E06	12	63.3	718.04
F06	12	63.3	696.59
A07	12	63.3	790.6
B07	12	63.3	823.15
C07	12	63.3	795.53
D07	12	63.3	755.93
E07	12	63.3	797.25
F07	12	63.3	776.48
A08	12	63.3	725.2
B08	12	63.3	732.77
C08	12	63.3	746.81
D08	12	63.3	710.42
E08	12	63.3	730.14
F08	12	63.3	722.29
A01	13	63.6	556.84
B01	13	63.6	569.7
C01	13	63.6	561.99
D01	13	63.6	524
E01	13	63.6	638.88
F01	13	63.6	600.99
G01	13	63.6	601.99
H01	13	63.6	563.48
A02	13	63.6	785.92
B02	13	63.6	728.38
C02	13	63.6	737.06
D02	13	63.6	671.13
E02	13	63.6	676.43
F02	13	63.6	664.04
G02	13	63.6	727.01
H02	13	63.6	649.49
A03	13	63.6	667.48
B03	13	63.6	662.05
C03	13	63.6	684.65
D03	13	63.6	655.82
E03	13	63.6	594.77
F03	13	63.6	557.05
G03	13	63.6	664.63
H03	13	63.6	611.71
A04	13	63.6	777.24
B04	13	63.6	725.25
C04	13	63.6	748.94
D04	13	63.6	677.19
E04	13	63.6	690.5
F04	13	63.6	704.94
A05	13	63.6	684.27
B05	13	63.6	691.79
C05	13	63.6	654.99
D05	13	63.6	607.86
E05	13	63.6	731
F05	13	63.6	701.06
A06	13	63.6	648.6
B06	13	63.6	679.91
C06	13	63.6	624.65
D06	13	63.6	600.51
E06	13	63.6	724.08
F06	13	63.6	702.74
A07	13	63.6	796.37
B07	13	63.6	828.86
C07	13	63.6	800.62
D07	13	63.6	760.67
E07	13	63.6	802.27
F07	13	63.6	781.89
A08	13	63.6	730.73
B08	13	63.6	738.25
C08	13	63.6	751.72
D08	13	63.6	714.87
E08	13	63.6	734.95
F08	13	63.6	727.11
A01	14	63.9	560.46
B01	14	63.9	573.27
C01	14	63.9	565.35
D01	14	63.9	527.04
E01	14	63.9	642.74
F01	14	63.9	604.58
G01	14	63.9	604.58
H01	14	63.9	566.18
A02	14	63.9	791.81
B02	14	63.9	733.46
C02	14	63.9	742.13
D02	14	63.9	675.93
E02	14	63.9	681.25
F02	14	63.9	668.76
G02	14	63.9	730.66
H02	14	63.9	652.55
A03	14	63.9	673.15
B03	14	63.9	667.18
C03	14	63.9	689.88
D03	14	63.9	660.6
E03	14	63.9	599.28
F03	14	63.9	561.71
G03	14	63.9	667.82
H03	14	63.9	614.26
A04	14	63.9	783.16
B04	14	63.9	730.95
C04	14	63.9	754.47
D04	14	63.9	682.29
E04	14	63.9	695.37
F04	14	63.9	710.18
A05	14	63.9	689.13
B05	14	63.9	697.16
C05	14	63.9	659.28
D05	14	63.9	611.95
E05	14	63.9	736.18
F05	14	63.9	705.93
A06	14	63.9	655.2
B06	14	63.9	686.21
C06	14	63.9	629.92
D06	14	63.9	605.73
E06	14	63.9	730.31
F06	14	63.9	709.06
A07	14	63.9	802.23
B07	14	63.9	834.65
C07	14	63.9	805.75
D07	14	63.9	765.46
E07	14	63.9	807.33
F07	14	63.9	787.37
A08	14	63.9	736.34
B08	14	63.9	743.8
C08	14	63.9	756.67
D08	14	63.9	719.35
E08	14	63.9	739.82
F08	14	63.9	731.97
A01	15	64.2	564.11
B01	15	64.2	576.85
C01	15	64.2	568.73
D01	15	64.2	530.08
E01	15	64.2	646.64
F01	15	64.2	608.2
G01	15	64.2	607.14
H01	15	64.2	568.85
A02	15	64.2	797.82
B02	15	64.2	738.63
C02	15	64.2	747.28
D02	15	64.2	680.81
E02	15	64.2	686.15
F02	15	64.2	673.56
G02	15	64.2	734.29
H02	15	64.2	655.59
A03	15	64.2	678.97
B03	15	64.2	672.41
C03	15	64.2	695.21
D03	15	64.2	665.46
E03	15	64.2	603.87
F03	15	64.2	566.47
G03	15	64.2	670.97
H03	15	64.2	616.76
A04	15	64.2	789.18
B04	15	64.2	736.77
C04	15	64.2	760.1
D04	15	64.2	687.49
E04	15	64.2	700.32
F04	15	64.2	715.51
A05	15	64.2	694.05
B05	15	64.2	702.61
C05	15	64.2	663.61
D05	15	64.2	616.09
E05	15	64.2	741.45
F05	15	64.2	710.86
A06	15	64.2	661.97
B06	15	64.2	692.67
C06	15	64.2	635.31
D06	15	64.2	611.07
E06	15	64.2	736.73
F06	15	64.2	715.53
A07	15	64.2	808.18
B07	15	64.2	840.5
C07	15	64.2	810.94
D07	15	64.2	770.3
E07	15	64.2	812.45
F07	15	64.2	792.94
A08	15	64.2	742.03
B08	15	64.2	749.42
C08	15	64.2	761.66
D08	15	64.2	723.84
E08	15	64.2	744.72
F08	15	64.2	736.88
A01	16	64.5	567.8
B01	16	64.5	580.45
C01	16	64.5	572.11
D01	16	64.5	533.12
E01	16	64.5	650.56
F01	16	64.5	611.82
G01	16	64.5	609.64
H01	16	64.5	571.5
A02	16	64.5	803.95
B02	16	64.5	743.89
C02	16	64.5	752.5
D02	16	64.5	685.76
E02	16	64.5	691.13
F02	16	64.5	678.43
G02	16	64.5	737.9
H02	16	64.5	658.6
A03	16	64.5	684.93
B03	16	64.5	677.72
C03	16	64.5	700.64
D03	16	64.5	670.39
E03	16	64.5	608.53
F03	16	64.5	571.33
G03	16	64.5	674.08
H03	16	64.5	619.2
A04	16	64.5	795.31
B04	16	64.5	742.7
C04	16	64.5	765.84
D04	16	64.5	692.78
E04	16	64.5	705.36
F04	16	64.5	720.92
A05	16	64.5	699.03
B05	16	64.5	708.14
C05	16	64.5	667.97
D05	16	64.5	620.27
E05	16	64.5	746.8
F05	16	64.5	715.87
A06	16	64.5	668.91
B06	16	64.5	699.26
C06	16	64.5	640.81
D06	16	64.5	616.51
E06	16	64.5	743.33
F06	16	64.5	722.14
A07	16	64.5	814.21
B07	16	64.5	846.41
C07	16	64.5	816.16
D07	16	64.5	775.18
E07	16	64.5	817.62
F07	16	64.5	798.57
A08	16	64.5	747.77
B08	16	64.5	755.09
C08	16	64.5	766.67
D08	16	64.5	728.35
E08	16	64.5	749.64
F08	16	64.5	741.8
A01	17	64.8	571.5
B01	17	64.8	584.04
C01	17	64.8	575.5
D01	17	64.8	536.13
E01	17	64.8	654.52
F01	17	64.8	615.43
G01	17	64.8	612.1
H01	17	64.8	574.11
A02	17	64.8	810.19
B02	17	64.8	749.22
C02	17	64.8	757.8
D02	17	64.8	690.78
E02	17	64.8	696.19
F02	17	64.8	683.39
G02	17	64.8	741.48
H02	17	64.8	661.58
A03	17	64.8	691
B03	17	64.8	683.1
C03	17	64.8	706.14
D03	17	64.8	675.39
E03	17	64.8	613.24
F03	17	64.8	576.26
G03	17	64.8	677.14
H03	17	64.8	621.57
A04	17	64.8	801.53
B04	17	64.8	748.74
C04	17	64.8	771.68
D04	17	64.8	698.16
E04	17	64.8	710.47
F04	17	64.8	726.42
A05	17	64.8	704.05
B05	17	64.8	713.75
C05	17	64.8	672.37
D05	17	64.8	624.5
E05	17	64.8	752.24
F05	17	64.8	720.93
A06	17	64.8	675.97
B06	17	64.8	705.97
C06	17	64.8	646.41
D06	17	64.8	622.04
E06	17	64.8	750.1
F06	17	64.8	728.86
A07	17	64.8	820.3
B07	17	64.8	852.36
C07	17	64.8	821.4
D07	17	64.8	780.09
E07	17	64.8	822.82
F07	17	64.8	804.25
A08	17	64.8	753.55
B08	17	64.8	760.8
C08	17	64.8	771.7
D08	17	64.8	732.84
E08	17	64.8	754.57
F08	17	64.8	746.74
A01	18	65.1	575.22
B01	18	65.1	587.62
C01	18	65.1	578.87
D01	18	65.1	539.12
E01	18	65.1	658.5
F01	18	65.1	619.03
G01	18	65.1	614.5
H01	18	65.1	576.69
A02	18	65.1	816.55
B02	18	65.1	754.63
C02	18	65.1	763.16
D02	18	65.1	695.85
E02	18	65.1	701.31
F02	18	65.1	688.41
G02	18	65.1	745.02
H02	18	65.1	664.52
A03	18	65.1	697.19
B03	18	65.1	688.53
C03	18	65.1	711.7
D03	18	65.1	680.42
E03	18	65.1	618
F03	18	65.1	581.26
G03	18	65.1	680.14
H03	18	65.1	623.88
A04	18	65.1	807.84
B04	18	65.1	754.89
C04	18	65.1	777.61
D04	18	65.1	703.63
E04	18	65.1	715.66
F04	18	65.1	732
A05	18	65.1	709.1
B05	18	65.1	719.43
C05	18	65.1	676.78
D05	18	65.1	628.76
E05	18	65.1	757.75
F05	18	65.1	726.04
A06	18	65.1	683.13
B06	18	65.1	712.76
C06	18	65.1	652.08
D06	18	65.1	627.64
E06	18	65.1	757.04
F06	18	65.1	735.66
A07	18	65.1	826.45
B07	18	65.1	858.33
C07	18	65.1	826.66
D07	18	65.1	785.01
E07	18	65.1	828.04
F07	18	65.1	809.98
A08	18	65.1	759.34
B08	18	65.1	766.51
C08	18	65.1	776.71
D08	18	65.1	737.31
E08	18	65.1	759.5
F08	18	65.1	751.67
A01	19	65.4	578.94
B01	19	65.4	591.17
C01	19	65.4	582.22
D01	19	65.4	542.07
E01	19	65.4	662.48
F01	19	65.4	622.61
G01	19	65.4	616.84
H01	19	65.4	579.23
A02	19	65.4	823
B02	19	65.4	760.1
C02	19	65.4	768.57
D02	19	65.4	700.97
E02	19	65.4	706.49
F02	19	65.4	693.5
G02	19	65.4	748.52
H02	19	65.4	667.42
A03	19	65.4	703.46
B03	19	65.4	693.99
C03	19	65.4	717.29
D03	19	65.4	685.49
E03	19	65.4	622.77
F03	19	65.4	586.3
G03	19	65.4	683.07
H03	19	65.4	626.11
A04	19	65.4	814.24
B04	19	65.4	761.14
C04	19	65.4	783.64
D04	19	65.4	709.19
E04	19	65.4	720.92
F04	19	65.4	737.65
A05	19	65.4	714.18
B05	19	65.4	725.16
C05	19	65.4	681.21
D05	19	65.4	633.05
E05	19	65.4	763.33
F05	19	65.4	731.19
A06	19	65.4	690.34
B06	19	65.4	719.59
C06	19	65.4	657.8
D06	19	65.4	633.27
E06	19	65.4	764.11
F06	19	65.4	742.51
A07	19	65.4	832.63
B07	19	65.4	864.31
C07	19	65.4	831.92
D07	19	65.4	789.94
E07	19	65.4	833.28
F07	19	65.4	815.73
A08	19	65.4	765.12
B08	19	65.4	772.2
C08	19	65.4	781.69
D08	19	65.4	741.74
E08	19	65.4	764.39
F08	19	65.4	756.57
A01	20	65.7	582.64
B01	20	65.7	594.67
C01	20	65.7	585.53
D01	20	65.7	544.97
E01	20	65.7	666.47
F01	20	65.7	626.14
G01	20	65.7	619.1
H01	20	65.7	581.71
A02	20	65.7	829.55
B02	20	65.7	765.64
C02	20	65.7	774.03
D02	20	65.7	706.13
E02	20	65.7	711.72
F02	20	65.7	698.64
G02	20	65.7	751.97
H02	20	65.7	670.27
A03	20	65.7	709.79
B03	20	65.7	699.46
C03	20	65.7	722.89
D03	20	65.7	690.55
E03	20	65.7	627.52
F03	20	65.7	591.36
G03	20	65.7	685.93
H03	20	65.7	628.25
A04	20	65.7	820.7
B04	20	65.7	767.48
C04	20	65.7	789.75
D04	20	65.7	714.82
E04	20	65.7	726.24
F04	20	65.7	743.36
A05	20	65.7	719.26
B05	20	65.7	730.92
C05	20	65.7	685.63
D05	20	65.7	637.35
E05	20	65.7	768.97
F05	20	65.7	736.38
A06	20	65.7	697.55
B06	20	65.7	726.43
C06	20	65.7	663.53
D06	20	65.7	638.89
E06	20	65.7	771.31
F06	20	65.7	749.36
A07	20	65.7	838.81
B07	20	65.7	870.26
C07	20	65.7	837.15
D07	20	65.7	794.86
E07	20	65.7	838.5
F07	20	65.7	821.49
A08	20	65.7	770.86
B08	20	65.7	777.84
C08	20	65.7	786.6
D08	20	65.7	746.09
E08	20	65.7	769.23
F08	20	65.7	761.41
A01	21	66	586.31
B01	21	66	598.1
C01	21	66	588.78
D01	21	66	547.79
E01	21	66	670.45
F01	21	66	629.61
G01	21	66	621.28
H01	21	66	584.14
A02	21	66	836.18
B02	21	66	771.22
C02	21	66	779.53
D02	21	66	711.31
E02	21	66	716.98
F02	21	66	703.83
G02	21	66	755.35
H02	21	66	673.07
A03	21	66	716.16
B03	21	66	704.9
C03	21	66	728.45
D03	21	66	695.59
E03	21	66	632.24
F03	21	66	596.4
G03	21	66	688.7
H03	21	66	630.29
A04	21	66	827.22
B04	21	66	773.9
C04	21	66	795.93
D04	21	66	720.51
E04	21	66	731.62
F04	21	66	749.12
A05	21	66	724.34
B05	21	66	736.7
C05	21	66	690.03
D05	21	66	641.66
E05	21	66	774.66
F05	21	66	741.58
A06	21	66	704.69
B06	21	66	733.2
C06	21	66	669.23
D06	21	66	644.47
E06	21	66	778.59
F06	21	66	756.16
A07	21	66	844.98
B07	21	66	876.15
C07	21	66	842.33
D07	21	66	799.74
E07	21	66	843.7
F07	21	66	827.23
A08	21	66	776.5
B08	21	66	783.39
C08	21	66	791.43
D08	21	66	750.34
E08	21	66	773.99
F08	21	66	766.16
A01	22	66.3	589.93
B01	22	66.3	601.44
C01	22	66.3	591.95
D01	22	66.3	550.52
E01	22	66.3	674.4
F01	22	66.3	632.99
G01	22	66.3	623.37
H01	22	66.3	586.51
A02	22	66.3	842.88
B02	22	66.3	776.82
C02	22	66.3	785.04
D02	22	66.3	716.51
E02	22	66.3	722.27
F02	22	66.3	709.04
G02	22	66.3	758.67
H02	22	66.3	675.8
A03	22	66.3	722.52
B03	22	66.3	710.27
C03	22	66.3	733.95
D03	22	66.3	700.58
E03	22	66.3	636.87
F03	22	66.3	601.4
G03	22	66.3	691.37
H03	22	66.3	632.23
A04	22	66.3	833.78
B04	22	66.3	780.39
C04	22	66.3	802.18
D04	22	66.3	726.26
E04	22	66.3	737.03
F04	22	66.3	754.92
A05	22	66.3	729.37
B05	22	66.3	742.47
C05	22	66.3	694.4
D05	22	66.3	645.96
E05	22	66.3	780.38
F05	22	66.3	746.78
A06	22	66.3	711.69
B06	22	66.3	739.86
C06	22	66.3	674.87
D06	22	66.3	649.96
E06	22	66.3	785.91
F06	22	66.3	762.85
A07	22	66.3	851.09
B07	22	66.3	881.95
C07	22	66.3	847.43
D07	22	66.3	804.57
E07	22	66.3	848.85
F07	22	66.3	832.9
A08	22	66.3	782.02
B08	22	66.3	788.8
C08	22	66.3	796.12
D08	22	66.3	754.46
E08	22	66.3	778.62
F08	22	66.3	770.78
A01	23	66.6	593.48
B01	23	66.6	604.66
C01	23	66.6	595.01
D01	23	66.6	553.13
E01	23	66.6	678.3
F01	23	66.6	636.27
G01	23	66.6	625.37
H01	23	66.6	588.8
A02	23	66.6	849.62
B02	23	66.6	782.45
C02	23	66.6	790.55
D02	23	66.6	721.68
E02	23	66.6	727.56
F02	23	66.6	714.26
G02	23	66.6	761.91
H02	23	66.6	678.47
A03	23	66.6	728.84
B03	23	66.6	715.55
C03	23	66.6	739.32
D03	23	66.6	705.46
E03	23	66.6	641.38
F03	23	66.6	606.31
G03	23	66.6	693.92
H03	23	66.6	634.06
A04	23	66.6	840.36
B04	23	66.6	786.92
C04	23	66.6	808.47
D04	23	66.6	732.04
E04	23	66.6	742.48
F04	23	66.6	760.73
A05	23	66.6	734.36
B05	23	66.6	748.21
C05	23	66.6	698.71
D05	23	66.6	650.23
E05	23	66.6	786.12
F05	23	66.6	751.97
A06	23	66.6	718.46
B06	23	66.6	746.33
C06	23	66.6	680.39
D06	23	66.6	655.3
E06	23	66.6	793.22
F06	23	66.6	769.36
A07	23	66.6	857.1
B07	23	66.6	887.6
C07	23	66.6	852.42
D07	23	66.6	809.32
E07	23	66.6	853.92
F07	23	66.6	838.49
A08	23	66.6	787.34
B08	23	66.6	794.02
C08	23	66.6	800.65
D08	23	66.6	758.41
E08	23	66.6	783.09
F08	23	66.6	775.24
A01	24	66.9	596.94
B01	24	66.9	607.73
C01	24	66.9	597.95
D01	24	66.9	555.61
E01	24	66.9	682.15
F01	24	66.9	639.42
G01	24	66.9	627.25
H01	24	66.9	591
A02	24	66.9	856.38
B02	24	66.9	788.06
C02	24	66.9	796.03
D02	24	66.9	726.83
E02	24	66.9	732.83
F02	24	66.9	719.48
G02	24	66.9	765.05
H02	24	66.9	681.05
A03	24	66.9	735.06
B03	24	66.9	720.7
C03	24	66.9	744.52
D03	24	66.9	710.21
E03	24	66.9	645.71
F03	24	66.9	611.09
G03	24	66.9	696.34
H03	24	66.9	635.75
A04	24	66.9	846.94
B04	24	66.9	793.48
C04	24	66.9	814.78
D04	24	66.9	737.84
E04	24	66.9	747.93
F04	24	66.9	766.53
A05	24	66.9	739.26
B05	24	66.9	753.88
C05	24	66.9	702.94
D05	24	66.9	654.46
E05	24	66.9	791.85
F05	24	66.9	757.12
A06	24	66.9	724.93
B06	24	66.9	752.53
C06	24	66.9	685.73
D06	24	66.9	660.44
E06	24	66.9	800.46
F06	24	66.9	775.61
A07	24	66.9	862.97
B07	24	66.9	893.05
C07	24	66.9	857.26
D07	24	66.9	813.94
E07	24	66.9	858.87
F07	24	66.9	843.94
A08	24	66.9	792.43
B08	24	66.9	798.99
C08	24	66.9	804.95
D08	24	66.9	762.15
E08	24	66.9	787.35
F08	24	66.9	779.47
A01	25	67.2	600.27
B01	25	67.2	610.62
C01	25	67.2	600.74
D01	25	67.2	557.92
E01	25	67.2	685.9
F01	25	67.2	642.4
G01	25	67.2	629.01
H01	25	67.2	593.12
A02	25	67.2	863.14
B02	25	67.2	793.65
C02	25	67.2	801.47
D02	25	67.2	731.92
E02	25	67.2	738.06
F02	25	67.2	724.66
G02	25	67.2	768.08
H02	25	67.2	683.54
A03	25	67.2	741.14
B03	25	67.2	725.65
C03	25	67.2	749.49
D03	25	67.2	714.78
E03	25	67.2	649.82
F03	25	67.2	615.69
G03	25	67.2	698.62
H03	25	67.2	637.31
A04	25	67.2	853.49
B04	25	67.2	800.05
C04	25	67.2	821.1
D04	25	67.2	743.64
E04	25	67.2	753.38
F04	25	67.2	772.31
A05	25	67.2	744.05
B05	25	67.2	759.45
C05	25	67.2	707.08
D05	25	67.2	658.62
E05	25	67.2	797.55
F05	25	67.2	762.21
A06	25	67.2	731
B06	25	67.2	758.39
C06	25	67.2	690.85
D06	25	67.2	665.33
E06	25	67.2	807.57
F06	25	67.2	781.54
A07	25	67.2	868.65
B07	25	67.2	898.26
C07	25	67.2	861.91
D07	25	67.2	818.41
E07	25	67.2	863.68
F07	25	67.2	849.22
A08	25	67.2	797.2
B08	25	67.2	803.66
C08	25	67.2	808.99
D08	25	67.2	765.63
E08	25	67.2	791.36
F08	25	67.2	783.45
A01	26	67.5	603.44
B01	26	67.5	613.29
C01	26	67.5	603.33
D01	26	67.5	560.04
E01	26	67.5	689.53
F01	26	67.5	645.19
G01	26	67.5	630.65
H01	26	67.5	595.12
A02	26	67.5	869.86
B02	26	67.5	799.18
C02	26	67.5	806.84
D02	26	67.5	736.92
E02	26	67.5	743.22
F02	26	67.5	729.78
G02	26	67.5	771
H02	26	67.5	685.93
A03	26	67.5	747
B03	26	67.5	730.39
C03	26	67.5	754.16
D03	26	67.5	719.11
E03	26	67.5	653.67
F03	26	67.5	620.08
G03	26	67.5	700.74
H03	26	67.5	638.71
A04	26	67.5	859.97
B04	26	67.5	806.59
C04	26	67.5	827.4
D04	26	67.5	749.41
E04	26	67.5	758.79
F04	26	67.5	778.04
A05	26	67.5	748.71
B05	26	67.5	764.89
C05	26	67.5	711.1
D05	26	67.5	662.7
E05	26	67.5	803.19
F05	26	67.5	767.22
A06	26	67.5	736.59
B06	26	67.5	763.85
C06	26	67.5	695.7
D06	26	67.5	669.91
E06	26	67.5	814.46
F06	26	67.5	787.07
A07	26	67.5	874.08
B07	26	67.5	903.15
C07	26	67.5	866.32
D07	26	67.5	822.68
E07	26	67.5	868.3
F07	26	67.5	854.25
A08	26	67.5	801.6
B08	26	67.5	807.96
C08	26	67.5	812.7
D08	26	67.5	768.81
E08	26	67.5	795.06
F08	26	67.5	787.1
A01	27	67.8	606.44
B01	27	67.8	615.7
C01	27	67.8	605.71
D01	27	67.8	561.95
E01	27	67.8	693.02
F01	27	67.8	647.76
G01	27	67.8	632.13
H01	27	67.8	597.01
A02	27	67.8	876.51
B02	27	67.8	804.61
C02	27	67.8	812.1
D02	27	67.8	741.82
E02	27	67.8	748.28
F02	27	67.8	734.81
G02	27	67.8	773.77
H02	27	67.8	688.2
A03	27	67.8	752.61
B03	27	67.8	734.86
C03	27	67.8	758.49
D03	27	67.8	723.17
E03	27	67.8	657.18
F03	27	67.8	624.21
G03	27	67.8	702.68
H03	27	67.8	639.95
A04	27	67.8	866.37
B04	27	67.8	813.07
C04	27	67.8	833.64
D04	27	67.8	755.13
E04	27	67.8	764.15
F04	27	67.8	783.67
A05	27	67.8	753.19
B05	27	67.8	770.15
C05	27	67.8	714.97
D05	27	67.8	666.68
E05	27	67.8	808.76
F05	27	67.8	772.11
A06	27	67.8	741.63
B06	27	67.8	768.84
C06	27	67.8	700.23
D06	27	67.8	674.14
E06	27	67.8	821.06
F06	27	67.8	792.13
A07	27	67.8	879.2
B07	27	67.8	907.67
C07	27	67.8	870.45
D07	27	67.8	826.72
E07	27	67.8	872.68
F07	27	67.8	858.99
A08	27	67.8	805.56
B08	27	67.8	811.83
C08	27	67.8	816.05
D08	27	67.8	771.65
E08	27	67.8	798.41
F08	27	67.8	790.37
A01	28	68.1	609.21
B01	28	68.1	617.83
C01	28	68.1	607.85
D01	28	68.1	563.62
E01	28	68.1	696.33
F01	28	68.1	650.06
G01	28	68.1	633.46
H01	28	68.1	598.77
A02	28	68.1	883.04
B02	28	68.1	809.92
C02	28	68.1	817.22
D02	28	68.1	746.56
E02	28	68.1	753.21
F02	28	68.1	739.71
G02	28	68.1	776.39
H02	28	68.1	690.35
A03	28	68.1	757.88
B03	28	68.1	739.02
C03	28	68.1	762.41
D03	28	68.1	726.91
E03	28	68.1	660.33
F03	28	68.1	628.04
G03	28	68.1	704.42
H03	28	68.1	641
A04	28	68.1	872.62
B04	28	68.1	819.46
C04	28	68.1	839.79
D04	28	68.1	760.77
E04	28	68.1	769.41
F04	28	68.1	789.2
A05	28	68.1	757.49
B05	28	68.1	775.21
C05	28	68.1	718.69
D05	28	68.1	670.53
E05	28	68.1	814.21
F05	28	68.1	776.88
A06	28	68.1	746.07
B06	28	68.1	773.33
C06	28	68.1	704.42
D06	28	68.1	677.99
E06	28	68.1	827.3
F06	28	68.1	796.67
A07	28	68.1	883.94
B07	28	68.1	911.73
C07	28	68.1	874.24
D07	28	68.1	830.46
E07	28	68.1	876.77
F07	28	68.1	863.38
A08	28	68.1	809.02
B08	28	68.1	815.2
C08	28	68.1	818.97
D08	28	68.1	774.1
E08	28	68.1	801.36
F08	28	68.1	793.22
A01	29	68.4	611.74
B01	29	68.4	619.65
C01	29	68.4	609.7
D01	29	68.4	565.04
E01	29	68.4	699.43
F01	29	68.4	652.08
G01	29	68.4	634.62
H01	29	68.4	600.38
A02	29	68.4	889.4
B02	29	68.4	815.07
C02	29	68.4	822.18
D02	29	68.4	751.14
E02	29	68.4	757.97
F02	29	68.4	744.46
G02	29	68.4	778.84
H02	29	68.4	692.35
A03	29	68.4	762.77
B03	29	68.4	742.85
C03	29	68.4	765.88
D03	29	68.4	730.28
E03	29	68.4	663.08
F03	29	68.4	631.56
G03	29	68.4	705.94
H03	29	68.4	641.87
A04	29	68.4	878.71
B04	29	68.4	825.72
C04	29	68.4	845.83
D04	29	68.4	766.28
E04	29	68.4	774.57
F04	29	68.4	794.57
A05	29	68.4	761.56
B05	29	68.4	780.02
C05	29	68.4	722.22
D05	29	68.4	674.24
E05	29	68.4	819.52
F05	29	68.4	781.49
A06	29	68.4	749.89
B06	29	68.4	777.31
C06	29	68.4	708.28
D06	29	68.4	681.45
E06	29	68.4	833.08
F06	29	68.4	800.68
A07	29	68.4	888.25
B07	29	68.4	915.28
C07	29	68.4	877.64
D07	29	68.4	833.87
E07	29	68.4	880.53
F07	29	68.4	867.35
A08	29	68.4	811.91
B08	29	68.4	818.03
C08	29	68.4	821.42
D08	29	68.4	776.11
E08	29	68.4	803.85
F08	29	68.4	795.6
A01	30	68.7	613.99
B01	30	68.7	621.11
C01	30	68.7	611.26
D01	30	68.7	566.17
E01	30	68.7	702.27
F01	30	68.7	653.78
G01	30	68.7	635.59
H01	30	68.7	601.83
A02	30	68.7	895.55
B02	30	68.7	820.02
C02	30	68.7	826.91
D02	30	68.7	755.5
E02	30	68.7	762.53
F02	30	68.7	749
G02	30	68.7	781.09
H02	30	68.7	694.2
A03	30	68.7	767.23
B03	30	68.7	746.32
C03	30	68.7	768.86
D03	30	68.7	733.24
E03	30	68.7	665.4
F03	30	68.7	634.75
G03	30	68.7	707.23
H03	30	68.7	642.52
A04	30	68.7	884.58
B04	30	68.7	831.81
C04	30	68.7	851.7
D04	30	68.7	771.65
E04	30	68.7	779.58
F04	30	68.7	799.76
A05	30	68.7	765.39
B05	30	68.7	784.56
C05	30	68.7	725.56
D05	30	68.7	677.79
E05	30	68.7	824.66
F05	30	68.7	785.92
A06	30	68.7	753.12
B06	30	68.7	780.79
C06	30	68.7	711.81
D06	30	68.7	684.53
E06	30	68.7	838.36
F06	30	68.7	804.14
A07	30	68.7	892.05
B07	30	68.7	918.26
C07	30	68.7	880.61
D07	30	68.7	836.89
E07	30	68.7	883.91
F07	30	68.7	870.85
A08	30	68.7	814.2
B08	30	68.7	820.28
C08	30	68.7	823.36
D08	30	68.7	777.65
E08	30	68.7	805.84
F08	30	68.7	797.45
A01	31	69	615.94
B01	31	69	622.21
C01	31	69	612.51
D01	31	69	567.01
E01	31	69	704.82
F01	31	69	655.14
G01	31	69	636.36
H01	31	69	603.1
A02	31	69	901.43
B02	31	69	824.72
C02	31	69	831.4
D02	31	69	759.63
E02	31	69	766.85
F02	31	69	753.3
G02	31	69	783.12
H02	31	69	695.88
A03	31	69	771.21
B03	31	69	749.44
C03	31	69	771.35
D03	31	69	735.79
E03	31	69	667.3
F03	31	69	637.62
G03	31	69	708.25
H03	31	69	642.96
A04	31	69	890.2
B04	31	69	837.69
C04	31	69	857.39
D04	31	69	776.84
E04	31	69	784.42
F04	31	69	804.73
A05	31	69	768.97
B05	31	69	788.79
C05	31	69	728.71
D05	31	69	681.16
E05	31	69	829.62
F05	31	69	790.17
A06	31	69	755.84
B06	31	69	783.85
C06	31	69	715.09
D06	31	69	687.29
E06	31	69	843.11
F06	31	69	807.12
A07	31	69	895.3
B07	31	69	920.61
C07	31	69	883.11
D07	31	69	839.47
E07	31	69	886.84
F07	31	69	873.81
A08	31	69	815.86
B08	31	69	821.91
C08	31	69	824.77
D08	31	69	778.71
E08	31	69	807.32
F08	31	69	798.76
A01	32	69.3	617.57
B01	32	69.3	622.92
C01	32	69.3	613.42
D01	32	69.3	567.56
E01	32	69.3	707.04
F01	32	69.3	656.13
G01	32	69.3	636.92
H01	32	69.3	604.19
A02	32	69.3	906.98
B02	32	69.3	829.13
C02	32	69.3	835.59
D02	32	69.3	763.47
E02	32	69.3	770.88
F02	32	69.3	757.32
G02	32	69.3	784.93
H02	32	69.3	697.37
A03	32	69.3	774.7
B03	32	69.3	752.22
C03	32	69.3	773.37
D03	32	69.3	737.92
E03	32	69.3	668.79
F03	32	69.3	640.2
G03	32	69.3	709
H03	32	69.3	643.16
A04	32	69.3	895.53
B04	32	69.3	843.33
C04	32	69.3	862.84
D04	32	69.3	781.82
E04	32	69.3	789.05
F04	32	69.3	809.46
A05	32	69.3	772.3
B05	32	69.3	792.72
C05	32	69.3	731.67
D05	32	69.3	684.37
E05	32	69.3	834.36
F05	32	69.3	794.23
A06	32	69.3	758.16
B06	32	69.3	786.61
C06	32	69.3	718.24
D06	32	69.3	689.82
E06	32	69.3	847.33
F06	32	69.3	809.7
A07	32	69.3	897.94
B07	32	69.3	922.28
C07	32	69.3	885.1
D07	32	69.3	841.57
E07	32	69.3	889.3
F07	32	69.3	876.2
A08	32	69.3	816.88
B08	32	69.3	822.94
C08	32	69.3	825.65
D08	32	69.3	779.26
E08	32	69.3	808.26
F08	32	69.3	799.5
A01	33	69.6	618.87
B01	33	69.6	623.26
C01	33	69.6	614.01
D01	33	69.6	567.82
E01	33	69.6	708.9
F01	33	69.6	656.75
G01	33	69.6	637.25
H01	33	69.6	605.06
A02	33	69.6	912.15
B02	33	69.6	833.19
C02	33	69.6	839.44
D02	33	69.6	767
E02	33	69.6	774.6
F02	33	69.6	761.01
G02	33	69.6	786.47
H02	33	69.6	698.65
A03	33	69.6	777.7
B03	33	69.6	754.7
C03	33	69.6	774.97
D03	33	69.6	739.66
E03	33	69.6	669.95
F03	33	69.6	642.57
G03	33	69.6	709.46
H03	33	69.6	643.11
A04	33	69.6	900.53
B04	33	69.6	848.7
C04	33	69.6	868.04
D04	33	69.6	786.57
E04	33	69.6	793.46
F04	33	69.6	813.93
A05	33	69.6	775.38
B05	33	69.6	796.33
C05	33	69.6	734.45
D05	33	69.6	687.4
E05	33	69.6	838.89
F05	33	69.6	798.09
A06	33	69.6	760.3
B06	33	69.6	789.28
C06	33	69.6	721.41
D06	33	69.6	692.29
E06	33	69.6	851.12
F06	33	69.6	812.07
A07	33	69.6	899.95
B07	33	69.6	923.27
C07	33	69.6	886.56
D07	33	69.6	843.15
E07	33	69.6	891.25
F07	33	69.6	877.97
A08	33	69.6	817.28
B08	33	69.6	823.38
C08	33	69.6	826
D08	33	69.6	779.31
E08	33	69.6	808.68
F08	33	69.6	799.68
A01	34	69.9	619.84
B01	34	69.9	623.23
C01	34	69.9	614.3
D01	34	69.9	567.81
E01	34	69.9	710.35
F01	34	69.9	657
G01	34	69.9	637.34
H01	34	69.9	605.72
A02	34	69.9	916.85
B02	34	69.9	836.87
C02	34	69.9	842.91
D02	34	69.9	770.19
E02	34	69.9	777.95
F02	34	69.9	764.34
G02	34	69.9	787.73
H02	34	69.9	699.72
A03	34	69.9	780.25
B03	34	69.9	756.97
C03	34	69.9	776.27
D03	34	69.9	741.1
E03	34	69.9	670.86
F03	34	69.9	644.82
G03	34	69.9	709.6
H03	34	69.9	642.81
A04	34	69.9	905.17
B04	34	69.9	853.77
C04	34	69.9	872.96
D04	34	69.9	791.07
E04	34	69.9	797.64
F04	34	69.9	818.12
A05	34	69.9	778.25
B05	34	69.9	799.65
C05	34	69.9	737.1
D05	34	69.9	690.28
E05	34	69.9	843.2
F05	34	69.9	801.78
A06	34	69.9	762.55
B06	34	69.9	792.15
C06	34	69.9	724.86
D06	34	69.9	694.92
E06	34	69.9	854.66
F06	34	69.9	814.5
A07	34	69.9	901.32
B07	34	69.9	923.58
C07	34	69.9	887.5
D07	34	69.9	844.2
E07	34	69.9	892.65
F07	34	69.9	879.12
A08	34	69.9	817.12
B08	34	69.9	823.3
C08	34	69.9	825.86
D08	34	69.9	778.9
E08	34	69.9	808.6
F08	34	69.9	799.34
A01	35	70.2	620.49
B01	35	70.2	622.88
C01	35	70.2	614.31
D01	35	70.2	567.56
E01	35	70.2	711.38
F01	35	70.2	656.88
G01	35	70.2	637.18
H01	35	70.2	606.14
A02	35	70.2	921.05
B02	35	70.2	840.11
C02	35	70.2	845.96
D02	35	70.2	773
E02	35	70.2	780.91
F02	35	70.2	767.25
G02	35	70.2	788.69
H02	35	70.2	700.54
A03	35	70.2	782.46
B03	35	70.2	759.17
C03	35	70.2	777.45
D03	35	70.2	742.36
E03	35	70.2	671.69
F03	35	70.2	647.08
G03	35	70.2	709.41
H03	35	70.2	642.25
A04	35	70.2	909.45
B04	35	70.2	858.53
C04	35	70.2	877.59
D04	35	70.2	795.32
E04	35	70.2	801.57
F04	35	70.2	822.04
A05	35	70.2	780.95
B05	35	70.2	802.71
C05	35	70.2	739.65
D05	35	70.2	693.05
E05	35	70.2	847.32
F05	35	70.2	805.33
A06	35	70.2	765.28
B06	35	70.2	795.59
C06	35	70.2	728.92
D06	35	70.2	698.03
E06	35	70.2	858.25
F06	35	70.2	817.35
A07	35	70.2	902.06
B07	35	70.2	923.24
C07	35	70.2	887.92
D07	35	70.2	844.71
E07	35	70.2	893.52
F07	35	70.2	879.66
A08	35	70.2	816.48
B08	35	70.2	822.77
C08	35	70.2	825.32
D08	35	70.2	778.08
E08	35	70.2	808.09
F08	35	70.2	798.54
A01	36	70.5	620.86
B01	36	70.5	622.25
C01	36	70.5	614.1
D01	36	70.5	567.1
E01	36	70.5	711.98
F01	36	70.5	656.44
G01	36	70.5	636.77
H01	36	70.5	606.32
A02	36	70.5	924.66
B02	36	70.5	842.88
C02	36	70.5	848.53
D02	36	70.5	775.39
E02	36	70.5	783.43
F02	36	70.5	769.72
G02	36	70.5	789.32
H02	36	70.5	701.11
A03	36	70.5	784.5
B03	36	70.5	761.51
C03	36	70.5	778.76
D03	36	70.5	743.64
E03	36	70.5	672.67
F03	36	70.5	649.56
G03	36	70.5	708.88
H03	36	70.5	641.42
A04	36	70.5	913.35
B04	36	70.5	862.98
C04	36	70.5	881.94
D04	36	70.5	799.31
E04	36	70.5	805.27
F04	36	70.5	825.69
A05	36	70.5	783.53
B05	36	70.5	805.58
C05	36	70.5	742.18
D05	36	70.5	695.74
E05	36	70.5	851.29
F05	36	70.5	808.8
A06	36	70.5	768.94
B06	36	70.5	800.1
C06	36	70.5	734
D06	36	70.5	702.01
E06	36	70.5	862.38
F06	36	70.5	821.11
A07	36	70.5	902.22
B07	36	70.5	922.35
C07	36	70.5	887.89
D07	36	70.5	844.7
E07	36	70.5	893.86
F07	36	70.5	879.63
A08	36	70.5	815.48
B08	36	70.5	821.94
C08	36	70.5	824.48
D08	36	70.5	776.93
E08	36	70.5	807.23
F08	36	70.5	797.36
A01	37	70.8	621.01
B01	37	70.8	621.42
C01	37	70.8	613.75
D01	37	70.8	566.5
E01	37	70.8	712.14
F01	37	70.8	655.72
G01	37	70.8	636.09
H01	37	70.8	606.23
A02	37	70.8	927.65
B02	37	70.8	845.13
C02	37	70.8	850.61
D02	37	70.8	777.35
E02	37	70.8	785.49
F02	37	70.8	771.71
G02	37	70.8	789.61
H02	37	70.8	701.41
A03	37	70.8	786.62
B03	37	70.8	764.27
C03	37	70.8	780.54
D03	37	70.8	745.23
E03	37	70.8	674.07
F03	37	70.8	652.5
G03	37	70.8	708
H03	37	70.8	640.31
A04	37	70.8	916.89
B04	37	70.8	867.14
C04	37	70.8	886.02
D04	37	70.8	803.08
E04	37	70.8	808.77
F04	37	70.8	829.13
A05	37	70.8	786.08
B05	37	70.8	808.33
C05	37	70.8	744.77
D05	37	70.8	698.41
E05	37	70.8	855.16
F05	37	70.8	812.23
A06	37	70.8	774.11
B06	37	70.8	806.29
C06	37	70.8	740.65
D06	37	70.8	707.39
E06	37	70.8	867.69
F06	37	70.8	826.39
A07	37	70.8	901.89
B07	37	70.8	921.01
C07	37	70.8	887.49
D07	37	70.8	844.24
E07	37	70.8	893.73
F07	37	70.8	879.12
A08	37	70.8	814.28
B08	37	70.8	820.96
C08	37	70.8	823.49
D08	37	70.8	775.58
E08	37	70.8	806.15
F08	37	70.8	795.95
A01	38	71.1	621
[truncated: 4,373 more rows]

[truncated: 1 more sheets: Quantitative Amplification Curv]
